# Supplementary material for: A culture method with berbamine, a plant alkaloid, enhances CAR-T cell efficacy through modulating cellular metabolism
Source: Commun Biol. 2024 Jun 4;7:685. doi: 10.1038/s42003-024-06297-0 (PMC11150386; doi:10.1038/s42003-024-06297-0)
Supplement: Supplementary file 3 — Supplementary Data 1 [file 42003_2024_6297_MOESM3_ESM.xlsx]

## Sheet: Fig.1b
Control	Berbamine	BMS-833923	BMS-599626	Lapatinib	KU-57788	4-Hydroxytamoxifen	Fenofibric acid	SGI-1776	Dacomitinib	Ginsenoside Rb1	Choline Fenofibrate	Selonsertib	APY0201	CID755673	Lapatinib	10074-G5	Dimethyl fumarate	10058-F4	5-Aminosalicylic acid	KU-60019
232597	751806	501972	619222	695389	642139	273889	688472	291639	673722	586722	458722	347472	520722	428889	519222	352972	561722	263556	453639	499056
186163	1670200	743700	485500	531200	578900	676150	434300	628350	423650	374750	291950	300700	410350	339550	336750	314550	496950	387150	395750	376400
114150	1018300	580550	326250	82050	246350	258400	151750	391450	183650	192750	313050	372300	249000	293650	223400	324950	93100	273650	112000	122900
63863	361050	152950	118850	101950	48200	103300	88500	123550	112950	128450	167350	196200	72800	161450	96700	157350	18050	156400	86850	70850
43933	319733	195833	138533	230933	40083	192233	54383	-42917	-22617	39433	42133	53233	2583	-13967	18383	26183	-18617	44883	41033	12533

## Sheet: Fig.1d
Control	BBM
69.2	76.8
79.3	92.4
70.4	78
83.5	92.1

## Sheet: Fig.1e
Control	BBM
2070	11051
1077	4465
1106	5757
6135	16017

## Sheet: Fig.1f
Control	BBM
90.6	93.1
92.8	97.6
60	68.2
77.2	78.8

## Sheet: Fig.1g
Control	BBM
1876	10290
999	4360
664	3926
4734	12618

## Sheet: Fig. 2b
		Water	Water	Water	Water	Water	Water	BBM	BBM	BBM	BBM	BBM	BBM
0	0	1	1	1	1	1	1	1	1	1	1	1	1
6	6	9	3.57	4.12	3.03	6.02	10.17	8.58	1.9	3.53	2.18	8.15	9.28
8	8	29.67	31.07	27.27	32.83	27.63	22.83	32.83	26.7	26.63	33.3	29.8	22.6
10	10	40.67	41.67	44.67	52	40	43.67	41.33	50.33	49.33	53	46.33	36.67
12	12	88	81.33	86.67	112.67	71.33	61.2	81.33	97.33	80.67	95.33	56.87	52.2
14	14	160	174.67	162.67	200	160	166.67	176	185.33	172	208	166.67	174.67
17	17	421.33	397.33	488	437.33	306.67	325.33	501.33	562.67	506.67	488	434.67	437.33
20	20	661.33	853.33	992	698.67	554.67	709.33	805.33	965.33	949.33	736	693.33	746.67
22	22	1386.67	1706.67	1888	992	1058.13	1152	1898.67	2346.67	1845.33	1770.67	1664	1685.33

## Sheet: Fig. 2c
		Water	Water	Water	Water	Water	Water	BBM	BBM	BBM	BBM	BBM	BBM
6	6	80.6	87.6	71.1	84.8	78.3	88.5	83.7	81.7	73.4	84.8	84.3	88.2
8	8	83	91.3	90.9	89.6	85	80.8	87.8	92.7	89.8	93.3	89.1	86.6
10	10	71.5	77.7	85.4	76.6	78.9	79	74.3	87	87.6	79.3	80.7	77.6
12	12	82.9	84.1	84.5	82	83.4	81.7	81.8	89.9	84.3	83.1	77.4	81.2
14	14	77.3	80.3	73.5	81.4	77.2	81.6	82.6	83.4	81.5	82.8	83.6	84.2
17	17	84.9	81	83.2	82.2	80.8	80.4	84.1	87.6	87.4	86.9	86.8	88.8
20	20	80.3	86.9	88.1	81.8	84.5	85	88.6	92.9	88.2	87	88.2	88.1
22	22	79.9	86.6	87.1	81.9	80.8	84.7	86.3	90.7	87.1	88.2	88.4	83.8

## Sheet: Fig. 2e
CD4
Control	BBM
1757410	3253091
4883963	8911438
4906618	5367274
1772135	6013062
CD8
Control	BBM
5619485	11491757
4957695	9700768
2749777	10918393
9139343	16380236

## Sheet: Fig. 2f
	Control	Control	Control	Control	BBM	BBM	BBM	BBM
#5	0.76	0.93	1.65	0.19	0.28	0.41	0.77	0.14
#4	18.9	11.2	19.4	7.03	14	8.91	13.2	3.52
#3	37.4	35.6	38	29.1	39.2	33.6	36.1	19.2
#2	26	31.8	24.9	28.1	28.9	32.9	29	26.2
#1	10.3	13.2	9.79	17.2	11.9	15.8	12.8	23
#0	2.63	4.56	3.68	13.9	2.68	6.26	5.28	22.3

## Sheet: Fig. 2g
	Control	Control	Control	Control	BBM	BBM	BBM	BBM
#5	7.84	3.34	9.46	0.92	2.78	1.82	3.65	0.26
#4	48.7	34.5	46.5	19.1	40.7	26.9	42.1	11.5
#3	29.8	33.8	29.6	37.6	38.8	36.7	35.6	32
#2	9.83	16.6	9.19	23.7	12.9	19.7	11.8	26.9
#1	2.34	7.05	3.15	11.2	3.62	8.44	4.23	15.7
#0	0.57	3.21	1.15	4.9	0.75	5.2	1.81	10.1

[truncated: 28 more sheets: Fig. 3c, Fig, 4bc, Fig. 4d, Fig. 5a, Fig. 5c, Fig. 5d, Fig. 5e, Fig. 5f, Fig. 6b, Fig. 6c, Fig. 6d, Fig. 7d, Fig. 7e, Supp Fig. 2b, Supp Fig. 2c, Supp Fig. 3b, Supp Fig. 4b, Supp Fig. 5b, Supp Fig. 5c, Supp Fig. 5d …]
