# Supplementary material for: A culture method with berbamine, a plant alkaloid, enhances CAR-T cell efficacy through modulating cellular metabolism
Source: Commun Biol. 2024 Jun 4;7:685. doi: 10.1038/s42003-024-06297-0 (PMC11150386; doi:10.1038/s42003-024-06297-0)
Supplement: Supplementary file 4 — Supplementary Data 2 [file 42003_2024_6297_MOESM4_ESM.xlsx]

## Sheet: Sheet1
Ensembl geneID	Control1	Control2	Control3	Control4	BBM1	BBM2	BBM3	BBM4
ENSG00000000003	0	0	0	0	0	0	0	0
ENSG00000000005	0	0	0	0	0	0	0	0
ENSG00000000419	898	1138	886	991	1146	1151	920	1248
ENSG00000000457	360.13	508.92	534.78	830.15	481.35	523.9	440.76	884.67
ENSG00000000460	712.87	662.08	577.22	579.85	786.65	652.1	506.24	720.33
ENSG00000000938	4	8	8	4	7	2	8	1
ENSG00000000971	104	5	72	340	111	29	29	176
ENSG00000001036	444	501	790	771	851	801.97	776	1002
ENSG00000001084	508	467	446	583	713	513	393	601
ENSG00000001167	593	734	646	786	663	669	751	1022
ENSG00000001460	168	189	156	182	125	149	125	223
ENSG00000001461	1553	1487	1415	1775	1578	1541	1040	1723
ENSG00000001497	700	976	853	971	803	1000	848	1297
ENSG00000001561	367	437	369	623	438	466	358	484
ENSG00000001617	0	0	0	2	1	2	0	0
ENSG00000001626	0	0	0	0	0	0	0	1
ENSG00000001629	361	448	361	444	445	458	347	416
ENSG00000001630	2811	2444	3825	4338	6307	3749	4762	6967
ENSG00000001631	316	349	452	403.46	363	493	463	641
ENSG00000002016	57	32	34	51	45	41	54.57	64
ENSG00000002079	1	3	0	0	2	1	0	0
ENSG00000002330	587.75	703.98	551.92	799.93	643	720.93	466	846.85
ENSG00000002549	1917	2354	2440	2708	2761	2887	2321	2998
ENSG00000002586	4799	5305	5691	6222	5579	6305	4752	7202
ENSG00000002587	1	2	0	2	4	2	6	4
ENSG00000002726	3	0	2	2	2	1	2	3
ENSG00000002745	6	2	0	1	1	4	0	0
ENSG00000002746	7	2	3	0	1	2	1	2
ENSG00000002822	1376	1342	1251	1212	1365	1504	1073	1703
ENSG00000002834	3644	3831	2512	3691	3050	3417	2170	3179
ENSG00000002919	596	633	528	902	656	661	445	900
ENSG00000002933	0	4	1	0	0	0	2	2
ENSG00000003056	3254.49	3264.28	4899.01	4602.36	4977.25	5132.97	5193.17	7068.2
ENSG00000003096	1	6	0	5	4	5	5	9
ENSG00000003137	1	1	1	1	0	0	0	0
ENSG00000003147	199	28	34	41	258	56	21	65
ENSG00000003249	0	0	0	0	1	0	1	0
ENSG00000003393	254	296	357	344	285	366	349	438
ENSG00000003400	369	616	331	444	253	442	312	371
ENSG00000003402	3237.59	4440.39	4003.92	5052.52	3990.14	4374.02	3086.16	6212.95
ENSG00000003436	2	8	2	0	5	4	0	0
ENSG00000003509	225.09	241.66	221.14	233.04	241.16	208.19	151	287.55
ENSG00000003756	1447.54	1606.34	1676.76	1915.95	1868.76	1850	1677.86	2494.34
ENSG00000003987	3	1	2.09	7	1	5	0	0
ENSG00000003989	0	0	0	1	0	0	0	0
ENSG00000004059	1834.94	1721.99	1274.92	1646	1915.88	1900.74	1317	1914
ENSG00000004139	212.6	257.89	297.5	239.17	266.17	247.27	222.72	313.39
ENSG00000004142	2502.64	2710.41	2400.73	2823.39	2991.56	3014.82	2405.73	3257.37
ENSG00000004399	9	58	2	124	12	23	4	44
ENSG00000004455	3927.99	4960	5348.91	6731	4590.88	5812.98	4555	7348.57
ENSG00000004468	299	454	259	283	85	153	129	294
ENSG00000004478	837	1023	743	1003	1023	1166	781	1169
ENSG00000004487	1947	2109	1636	1816	2507	2364	1579	2378
ENSG00000004534	1245.3	1285	1083.24	1234	1383	1521	1139	1437.37
ENSG00000004660	4	6	5	6	26	10	2	29
ENSG00000004700	3586.74	3792.9	3678.98	3439.21	4277.78	4330.31	3234.06	3960.72
ENSG00000004766	310	389	268	349	383	422	320	520
ENSG00000004776	0	0	1	0	0	0	0	1
ENSG00000004777	65	74	27	32	53	40	34	57
ENSG00000004779	1107	1233	1044	1252	1409	1370	954	1294
ENSG00000004799	0	0	0	5	0	0	0	0
ENSG00000004809	0	2	0	0	0	0	1	0
ENSG00000004838	17	10	23	24	45	16	39	25
ENSG00000004846	0	0	0	0	1	4	0	1
ENSG00000004848	0	0	0	0	0	0	0	0
ENSG00000004864	62	94	111	81	120	134	123	209
ENSG00000004866	494.99	314.6	410	409.65	481.99	440.96	383	539.99
ENSG00000004897	1686	1887	1626	1812	1936	2282	1705	2332
ENSG00000004939	0	0	0	0	0	0	0	0
ENSG00000004948	0	1	0	1	1	0	0	0
ENSG00000004961	485	624	385	613	602	543	373	550
ENSG00000004975	583	575	656	636	807	744	732	1126
ENSG00000005001	0	0	0	0	0	0	0	0
ENSG00000005007	2248	2342	2291	2551	2485	2589	2045	3418
ENSG00000005020	201	148	751	269	678	801	931	495
ENSG00000005022	6074.99	5740.99	5550.99	6039	7182.99	7339.99	6356.99	7817
ENSG00000005059	1526	1594	1348	1466	1968	1850	1445	1747
ENSG00000005073	0	0	0	0	0	4	0	0
ENSG00000005075	503.79	1004.87	607.04	768.88	524.91	1051.58	597.9	757.65
ENSG00000005100	85	111	73	72	106	90	91	104
ENSG00000005102	2	5	9	1	7	1	17	1
ENSG00000005108	1	2	0	0	3	2	0	0
ENSG00000005156	654	774	850	798	591	831	785	1056
ENSG00000005175	773	897	949	938	863	1018	822	1109
ENSG00000005187	6	23	13	13.69	20.51	17.03	11	16.03
ENSG00000005189	157	136	216	145	175	220	219	217
ENSG00000005194	1658	1747	1429	2033	1934	1997	1245	2192
ENSG00000005206	204	224	233	255	229	261	180	312
ENSG00000005238	315	243	167	370	137	230	159	250
ENSG00000005243	51	65	158	153	98	133	164	177
ENSG00000005249	7	17	10	13	31	21	22	39
ENSG00000005302	1157	1172	899	1108	971	1020	661	1202
ENSG00000005339	1063	1108	892	979	1074	1027	925	1247
ENSG00000005379	235	210	75	102	102	135	42	65
ENSG00000005381	1	12	3	6	6	8	4	15
ENSG00000005421	2	4	1	2	1	0	0	3
ENSG00000005436	357	464	473	657	558	509	444	707
ENSG00000005448	917	873	482	690	827	922	561	803
ENSG00000005469	156	83	103	170	155	121	76	109
ENSG00000005471	0	2	0	0	3	0	0	2
ENSG00000005483	2334	2353	2416	2976	3136	3012	2799	3825
ENSG00000005486	1419	1788	2008	1877	1389	1995	1912	2538
ENSG00000005513	0	1	1	0	1	4	0	3
ENSG00000005700	1031	1220	1139	1320	1155	1246	1125	1461
ENSG00000005801	337	427	414	440	483	519	400	484
ENSG00000005810	719	866	706	768	805	1046	675	998
ENSG00000005812	1124.85	1184.22	1243.97	1454.46	1714.94	1694.2	1219.15	1761.87
ENSG00000005844	7759	6766	8760	10995	8956	8299	7287	10572
ENSG00000005882	469	353.98	449	384	468	461	390	386
ENSG00000005884	832	725	757	1066	639	632	515	853
ENSG00000005889	591	671	756	887	850	939	806	1090
ENSG00000005893	2995	3910	5261	4573	5116	5389	5096	6219
ENSG00000005955	1593	1745	1616	1760	2032	2071	1454	1920
ENSG00000005961	2	0	1	0	3	1	3	0
ENSG00000005981	0	3	0	1	0	1	4	0
ENSG00000006007	1288	1469	1248	1760	1820	1527	1037	1616
ENSG00000006015	350	302	347	429	375	423	346	582
ENSG00000006016	0	0	0	1	0	0	0	2
ENSG00000006025	159	178	174	167	166	169	139	214
ENSG00000006042	7	57	244	64	21	130	103	95
ENSG00000006047	0	0	0	0	0	0	0	0
ENSG00000006059	0	0	0	0	0	0	0	0
ENSG00000006062	534	599	670	860	534	574	613	1491
ENSG00000006071	0	0	0	0	2	0	0	0
ENSG00000006074	0	1	9	1	0	3	15	30
ENSG00000006075	5846	17038	29327	31635	9772	20522	25986	59612
ENSG00000006114	2877	2667	2058	2235	2768	2572	1889	2360
ENSG00000006116	0	0	0	0	0	0	0	1
ENSG00000006118	0	0	0	1	2	1	1	1
ENSG00000006125	4362	5472	4602	5488	4826	5046	3798	5838
ENSG00000006128	0	0	0	0	0	0	0	0
ENSG00000006194	436	633	667	651	754	874	596	850
ENSG00000006210	0	7	4	1	4	2	1	2
ENSG00000006282	178	316	331	110	334	418	397	149
ENSG00000006283	1	3	0	1	3	0	0	2
ENSG00000006327	30	39	49	59	53	48	48	59
ENSG00000006377	0	0	0	0	0	0	0	1
ENSG00000006432	89	143	198	113	106	246	153	212
ENSG00000006451	1091	1204	1149	1138	1329	1642	1068	1484
ENSG00000006453	11	18	12	25	17.45	10	19	25
ENSG00000006459	494	579	402	721	450	476	375	647
ENSG00000006468	74	89	215	245	47	71	61	105
ENSG00000006530	1176	1318	1192	1335	1200	1325	1042	1436
ENSG00000006534	3	2	2	3	0	0	2	0
ENSG00000006555	569	433	488	539	393	475	545	848
ENSG00000006576	573	567	702	656	866	875	716	975
ENSG00000006606	0	0	0	0	0	0	0	0
ENSG00000006607	164.23	128.92	97.65	112.84	166.29	197.91	119.18	135.7
ENSG00000006611	0	0	0	2	0	0	0	0
ENSG00000006625	606	571	483	267	770	716	486	340
ENSG00000006634	1178.97	1182	1084	1375	1400	1446	1193	1577.97
ENSG00000006638	28	13	6	3	11	17	5	14
ENSG00000006652	545	590	697	758	559	594	632	953
ENSG00000006659	0	5	1	0	1	3	0	3
ENSG00000006695	658	1007	612	738	716	822	606	820
ENSG00000006704	6	1	20	5	11	18	72	27
ENSG00000006712	1365	1336	1319	1454	1386	1444	1104	1868
ENSG00000006715	1105	1136	1276	1685	1576	1548	1401	2423
ENSG00000006740	7	2	1	2	14	3	1	5
ENSG00000006744	2130	2313	1815	2244	2605	2549	1843	2937
ENSG00000006747	0	8	2	15	10	8	2	21
ENSG00000006756	33	111	129	132	81	77	108.88	171
ENSG00000006757	48	46	64	73	64	65	69	80
ENSG00000006788	0	0	0	0	0	0	1	0
ENSG00000006831	423	388	381	478	495	467	416	582
ENSG00000006837	14.04	21.05	12.03	17.04	17.05	38.1	27.09	20.07
ENSG00000007001	0	4	0	3	1	0	0	0
ENSG00000007038	0	148	40	70	1	102	38	88
ENSG00000007047	19	34	15	35	40	40	16	30
ENSG00000007062	0	2	0	0	1	2	7	0
ENSG00000007080	538	610	608	627	512	711	550	848
ENSG00000007129	110	38	135	242	136	68	145	202
ENSG00000007168	1220	1271	1110	1274	1386	1312	972	1311
ENSG00000007171	1	0	0	0	2	1	0	0
ENSG00000007174	0	0	0	0	1	0	0	1
ENSG00000007202	2913	3211	3081	3330	3617	3970	2941	3994
ENSG00000007216	0	2	0	0	0	0	0	0
ENSG00000007237	6	0	7	3	25	2	1	8
ENSG00000007255	170	156	192	188	195	189	250	308
ENSG00000007264	9	3	92	62	17	35	82	53
ENSG00000007306	0	0	0	0	0	0	0	0
ENSG00000007312	126	184	136	164	88	103	132	138
ENSG00000007314	0	1	1	2	5	0	0	0
ENSG00000007341	106	130	116	78	116	135	148	141
ENSG00000007350	17	65	0	9	15	16	0	9
ENSG00000007372	4	11	7	16	17	12	7	7
ENSG00000007376	607	593	598	730	878	729	600	1067
ENSG00000007384	1	2	1	2	3	1	5	15
ENSG00000007392	357	486	368	388	461	513	407	536
ENSG00000007402	2	7	0	4	12	5	0	3
ENSG00000007516	4.01	2	2	4.01	11.02	13.03	8.01	10
ENSG00000007520	776.99	969	777	914.99	817.98	1159.97	697.99	1255
ENSG00000007541	590	451	517	683	431	566	562	866
ENSG00000007545	214.16	270.37	242.04	302.17	240.22	245.64	319.01	435.83
ENSG00000007866	4	1	5	2	3	7	0	6
ENSG00000007908	1	1	1	0	0	0	0	0
ENSG00000007923	865.89	927.47	868.2	823	1022.07	1227.12	863.59	1249
ENSG00000007933	0	1	0	0	1	0	0	0
ENSG00000007944	426	417	340	519	175	320	193	248
ENSG00000007952	0	0	0	0	0	0	0	0
ENSG00000007968	3382	2963	2366	3345	2693	2625	2068	3708
ENSG00000008018	3658	3967	3671	4626	4196	4592	3540	4588
ENSG00000008056	6	3	0	1	8	6	1	0
ENSG00000008083	1194	1090	1127	1400	1127	1421	1087	1842
ENSG00000008086	7	1	6	3	1	3	1	7
ENSG00000008118	0	1	0	0	1	0	1	3
ENSG00000008128	527.03	432.67	317.27	393.07	531.47	500.6	297.69	529.29
ENSG00000008130	1057	1184	1020	1383	1337	1220	958	1629
ENSG00000008196	0	2	0	0	0	1	0	0
ENSG00000008197	0	0	0	1	0	0	0	0
ENSG00000008226	4	12.68	5.01	12.99	8	16.14	4	8
ENSG00000008256	17	13	46	36	42	37	33	54
ENSG00000008277	25	29	68	54	63	87	72	72
ENSG00000008282	350	437	605	402	540	712	673	692
ENSG00000008283	300	365	481	966	320	361	331	941
ENSG00000008294	627	678	789	728	802	899	796	1260
ENSG00000008300	62	91	120	150	27	211	211	302
ENSG00000008311	13	1	4	19	17	30	5	16
ENSG00000008323	0	0	1	1	0	1	0	0
ENSG00000008324	859	856	703	849	1083	1048	691	976
ENSG00000008382	148	110	137	173	149	159	128	170
ENSG00000008394	4	13	20	2	3	41	13	12
ENSG00000008405	757	725	800	1012	1172	1026	807	1372
ENSG00000008438	0	0	0	0	0	0	0	0
ENSG00000008441	0	0	0	0	0	0	0	0
ENSG00000008513	3203	4420	4470	4698	3365	4960	4253	5859
ENSG00000008516	692	538	772	856	483	499	510	420
ENSG00000008517	36473	33445	22957	39321	32488	32895	18793	37307
ENSG00000008710	189.02	191.89	114.76	197.88	172.78	157.52	151.42	250.7
ENSG00000008735	2	9	2	2	3	3	1	0
ENSG00000008838	2042	2209	1993	2412	2332	2363	1901	2936
ENSG00000008853	114.99	97.46	81.94	83.06	86.59	105.37	79.1	79.39
ENSG00000008869	537	581	558	766	552	694	610	705
ENSG00000008952	771	904	797	962	1190	1083	819	1099
ENSG00000008988	1808	1968	1847	2057	2484	2591	1896	2431
ENSG00000009307	8590	9460	8723	10241	10477	10828	7952	11040
ENSG00000009335	2166	1981	1928	2314	2616	2514	1749	2691
ENSG00000009413	515	523	383	444	646	559	477	639
ENSG00000009694	5	3	4	5	7	12	4	5
ENSG00000009709	0	4	2	0	0	1	0	1
ENSG00000009724	2	1	0	3	0	1	0	0
ENSG00000009765	0	4	0	5	2	8	0	0
ENSG00000009780	54	83	62	94	91	87	90	123
ENSG00000009790	4837	4376	4191	4397	4592	4739	3908	5254
ENSG00000009830	71	92	72	98	105	91	94	131
ENSG00000009844	1432	1775	1316	1738	1543	1606	1260	1752
ENSG00000009950	0	0	0	0	0	1	0	0
ENSG00000009954	2550	2734	2054	2377	2749	2823	2117	2894
ENSG00000010017	1020.75	855.77	977.45	1182.1	945.15	871.19	771	1159
ENSG00000010030	456	144	435	910	689	327	390	1198
ENSG00000010072	383.2	440.2	463.84	590.02	541.84	584.98	398	615.51
ENSG00000010165	1190	1101	954	1064	1212	1268	973	1531
ENSG00000010219	158	177	179	179	225	202	144	244
ENSG00000010244	5187	5533	4938	5995	6694	6761	4869	6889
ENSG00000010256	3724	4104	3743	4054	4233	4670	3548	5272
ENSG00000010270	1051	1268	1177	1329	1433	1580	1014	1509
ENSG00000010278	710	2075	1239	904	615	1698	1420	1096
ENSG00000010282	0	0	0	0	0	0	0	0
ENSG00000010292	4791.38	4984.63	5013.51	4526.1	4747.85	5591.97	5014.01	6745.09
ENSG00000010295	399	468	544	479	516	596	412	709
ENSG00000010310	7	6	6	5	6	6	26	5
ENSG00000010318	148	181	281	298	146	277	328	527
ENSG00000010319	5	2	0	1	7	6	4	4
ENSG00000010322	812	899	838	854	1007	1078	757	1050
ENSG00000010327	0	0	1	1	0	0	0	1
ENSG00000010361	105	98	94	77	94	89	99	146
ENSG00000010379	2	0	0	2	1	0	1	0
ENSG00000010404	5652.89	5407.88	5406.75	6025.65	7411.35	6927.85	5055.85	7491.24
ENSG00000010438	0	0	0	4	1	0	0	0
ENSG00000010539	468	553	638	463	647	876	596	475
ENSG00000010610	27	114	46	21	22	32	23	26
ENSG00000010626	48.26	29.86	21	42.84	55.27	50.47	39.39	59
ENSG00000010671	1	6	0	8	2	3	0	1
ENSG00000010704	108	62	45	61	76	85	54	34
ENSG00000010803	300	354	349	360	353	424	421	465
ENSG00000010810	3142	2533	3774	5987	4793	3512	3389	6722
ENSG00000010818	725	879	729	946	680	1022	673	1299
ENSG00000010932	0	0	0	3	1	0	0	0
ENSG00000011007	2051.92	2349.08	2671.88	3426.03	2401.23	2442.17	2023.42	4041.71
ENSG00000011009	1450	1585	1296	1566	1556	1694	1275	1852
ENSG00000011021	212	213	277	276	191	278	413	663
ENSG00000011028	146	204	262	150	156	338	287	461
ENSG00000011052	1561.27	1558.05	2049.78	1861.76	2129.81	2431.24	2146.56	2705.22
ENSG00000011083	0	6	0	4	3	1	0	0
ENSG00000011105	0	2	1	1	4	0	1	2
ENSG00000011114	291	322	348	305	466	351	301	382
ENSG00000011132	730	888	694	1019	736	835	607	1166
ENSG00000011143	208	220	185	122	159	212	196	188
ENSG00000011198	294	352	247	328	405	361	231	394
ENSG00000011201	0	2	0	0	0	0	2	0
ENSG00000011243	1123	1252	1047	1197	1447	1478	1062	1509
ENSG00000011258	53	84	75	70	94	66	64	104
ENSG00000011260	967	1122	1145	1211	1354	1584	1340	1917
ENSG00000011275	1225	1200	1091	1142	1183	1418	1040	1500
ENSG00000011295	1060.98	1029.44	868	1062	1466.86	1170	896.5	1231.72
ENSG00000011304	5354	5556	5868	6510	6102	6238	5224	8933
ENSG00000011332	0	0	0	1	0	3	0	1
ENSG00000011347	0	0	0	1	0	0	0	2
ENSG00000011376	555	786	663	686	618	850	609	810
ENSG00000011405	383	367	392	399	503	510	399	656
ENSG00000011422	47	131	367	254	72	173	184	415
ENSG00000011426	1691	1540	1457	1442	1831	2057	1459	1954
ENSG00000011451	127	143	109	95	87	131	94	165
ENSG00000011454	716	816	699	746	824	870	675	1002
ENSG00000011465	1	3	1	0	3	0	1	0
ENSG00000011478	54	67	107	134	103	78	91	131
ENSG00000011485	1283	1151	912	1446	1279	1035	817	1534
ENSG00000011523	199	160	301	123.76	320	377	388	311
ENSG00000011566	120	112	97	170	205	154	94	155
ENSG00000011590	1084	1025	728	1496	1098	1092	792	2418
ENSG00000011600	0	2	0	3	0	0	0	0
ENSG00000011638	79	96	91	81	193	131	84	114
ENSG00000011677	3	0	1	0	0	1	0	0
ENSG00000012048	1206	1415	926	919	1264	1367	1004	1270
ENSG00000012061	621.09	713.62	737.47	795.27	795.91	856.09	711.87	1015.44
ENSG00000012124	0	0	4	1	0	1	0	0
ENSG00000012171	1	3	0	0	3	2	1	0
ENSG00000012174	429.34	379.22	401.44	516.03	421.55	413.75	358.59	511.24
ENSG00000012211	87.21	81.08	97.23	77.86	86.76	120.05	84.41	161.16
ENSG00000012223	0	0	0	2	1	0	0	0
ENSG00000012232	510	572	513	596	627	608	487	614
ENSG00000012504	0	2	0	1	1	4	0	0
ENSG00000012660	3988	4153	3995	4472	5956	4806	3790	4922
ENSG00000012779	177	91	98	89	154	171	83	135
ENSG00000012817	763	698	789	1055	869	977	945	1466
ENSG00000012822	658	649	896	1128	811	813	769	1325
ENSG00000012963	2441.09	2376.9	2515.42	2722.58	3021.42	2745.19	2026.61	2863.57
ENSG00000012983	681	494	579	799	767	729	466	719
ENSG00000013016	61	94	115	65	66	68	55	78
ENSG00000013275	2025	2449	2157	2599	2169	2669	1731	2676
ENSG00000013288	1149	1152	943	1320	1498	1290	867	1597
ENSG00000013293	4	2	0	3	1	0	3	0
ENSG00000013297	0	3	2	0	3	1	2	0
ENSG00000013306	1350	1464	1437.49	1711.2	1529.66	1832.15	1462.12	2187.35
ENSG00000013364	7316.46	7134.87	7705.73	9079.11	7208	8356.56	7097	11736
ENSG00000013374	974.99	1042	1059	1152	967	1028	810	1058
ENSG00000013375	302.27	281.63	275.3	276.8	296.02	283.18	261.18	265.32
ENSG00000013392	62	50	45	68	58	59	47	49
ENSG00000013441	711	800	1180	1205	1086	1097	1292	1878
ENSG00000013503	203	155	176	212	203	226	179	302
ENSG00000013523	285	223	242	212	346	281	230	294
ENSG00000013561	727	934	671	1079	609	778	534	1081
ENSG00000013563	379.07	320.41	384.33	360.98	384.39	369.27	416.32	587.33
ENSG00000013573	1169.02	1138.61	1014.21	1025.98	1338.91	1393.59	974.51	1565.45
ENSG00000013583	126	75	92.56	108	208	140	65	133
ENSG00000013588	9	14	14	17	8	8	16	11
ENSG00000013619	326	720	382	332	425	683	430	703
ENSG00000013725	3168	2885	3351	4738	3916	4200	2859	4588
ENSG00000013810	2679.26	2754	2216.5	2362.94	2691.45	2970.19	2126.4	3156.68
ENSG00000014123	889	1064	915	1028	929	1095	811	1041
ENSG00000014138	1248	1358	1117	1223	1191	1457	1027	1378
ENSG00000014164	523	605	535	588	667	609	479	783
ENSG00000014216	2884	2976	2838	3006	3081	3430	2489	3999
ENSG00000014257	0	4	0	0	0	1	0	0
ENSG00000014641	4223	4926	4667	4897	4962	5384	4550	6123
ENSG00000014824	1200	1110	1162	1268	1709	1451	1130	1355
ENSG00000014914	33	22	9	44	20	11	7	23
ENSG00000014919	736	787	654	767	763	909	615	704
ENSG00000015133	1079	1217	716	961	974	1026	733	1280
ENSG00000015153	87	156	124	137	128	160	91	110
ENSG00000015171	977.8	941.21	984.99	1128.86	1143.41	1211.1	839.09	1039.62
ENSG00000015285	383	352	297	309	420	431	292	335
ENSG00000015413	0	0	0	0	0	0	0	0
ENSG00000015475	783	1186	845	1451	684	747	485	1042
ENSG00000015479	6537	7086	7784	8227	8513	9429	7266	9736
ENSG00000015520	0	0	1	0	0	1	1	0
ENSG00000015532	193	187	243	335	217	273	199	352
ENSG00000015568	128.87	95.31	5.95	238.35	112.09	17.12	65.46	102.39
ENSG00000015592	0	0	0	2	0	1	0	0
ENSG00000015676	1363	1541	1485	1416	1450	1664	1376	1929
ENSG00000016082	1	0	0	1	0	0	0	0
ENSG00000016391	8	29	82	9	12	22	78	5
ENSG00000016402	0	0	0	1	2	0	0	0
ENSG00000016490	0	0	0	0	0	0	0	0
ENSG00000016602	0	0	0	0	0	0	0	0
ENSG00000016864	793	807.03	735.01	776.03	820.03	805.05	811.03	843
ENSG00000017260	957	1122	1016	1087	1256	1243	988.47	1338.07
ENSG00000017373	0	0	1	0	1	0	1	2
ENSG00000017427	6	10	0	1	14	8	0	3
ENSG00000017483	938	926	1253	1353	1184	1142	1316	1656
ENSG00000017621	21	46	13	31	17	15	18	53
ENSG00000017797	827	942	798	1095	1031	988	787	1083
ENSG00000018189	58	78	92	90	95	87	95	132
ENSG00000018236	0	0	0	1	0	0	0	0
ENSG00000018280	4	5	1	7	6	6	3	6
ENSG00000018408	72	58	56	124	93	69	60	174
ENSG00000018510	1412	1508	1184	1486	1589	1708	1023	1415
ENSG00000018607	0	0	0	1	1	0	0	1
ENSG00000018610	264	287	233	310	288	249	210	355
ENSG00000018625	1	1	0	0	0	1	0	2
ENSG00000018699	380	462	362	364	534	568	415	531
ENSG00000018869	3	1	11	5	11	13	12	14
ENSG00000019102	0	0	0	0	0	0	0	3
ENSG00000019144	3	6	11	17	7	12	2	15
ENSG00000019169	0	0	0	0	0	0	0	0
ENSG00000019186	0	2	0	0	1	6	5	2
ENSG00000019485	1	6.46	11.53	5.27	25	8	4.38	11.6
ENSG00000019505	1	1	0	1	2	2	0	1
ENSG00000019549	0	0	0	0	0	0	0	0
ENSG00000019582	30289	36536	48584	39937	46925	45378	45243	57632
ENSG00000019991	0	1	0	1	2	0	2	0
ENSG00000019995	507.05	483.44	527.31	598.03	663.99	574.45	411.03	667.81
ENSG00000020129	528	727	889	1130	590	662	567	1032
ENSG00000020181	0	3.74	0	2.01	2.52	0	3.42	5
ENSG00000020219	0	0	0	2	0	0	0	0
ENSG00000020256	327	273	248	363	312	256	240	365
ENSG00000020426	348	397	312	418	358	420	295	395
ENSG00000020577	3	3	5	5	10	16	8	5
ENSG00000020633	2453	2759	2866	3181	2885	3478	2841	4579
ENSG00000020922	788	756	572	475.36	797	820	512	516
ENSG00000021300	127	191	112	96	221	217	138	130
ENSG00000021355	2733	3010	4331	5508	3135	4170	4149	6144
ENSG00000021461	0	0	0	0	0	0	0	0
ENSG00000021488	0	0	0	0	1	0	1	0
ENSG00000021574	419	490	408	481	538	612	372	551
ENSG00000021645	0	2	4	10	3	0	5	2
ENSG00000021762	3	1	4	2	1	1	10	6
ENSG00000021776	1437	1503	1435	1589	1556	1670	1429	2021
ENSG00000021826	0	2	2	2	4	12	0	10
ENSG00000021852	0	0	0	0	0	0	0	0
ENSG00000022267	19	14	24	16	53	3	21	49
ENSG00000022277	2018.96	2153.98	2136.97	2578	2218	2638.85	1950	2964.99
ENSG00000022355	0	1	0	0	0	0	0	1
ENSG00000022556	784	1475.9	585.35	1232	1333	840.7	524.75	1481
ENSG00000022567	101	101	70	78	109	131	72	102
ENSG00000022840	4928	5176	4679	5605	5655	5438	4020	6263
ENSG00000022976	88	158	145	113	96	120	154	185
ENSG00000023041	1412	1667	1249	1498	1953	1606	1037	1422
ENSG00000023171	804	1103	982	933	709	1095	792	1204
ENSG00000023191	2328	2587	2232	2322	2534	2584	2396	3876
ENSG00000023228	1701.63	1897	1587	1944	2073	1998	1255.83	2126
ENSG00000023287	1263	1372	1529	1912	1638	1644	1436	2102
ENSG00000023318	2186	2575	2880	2787	2637	2746	2509	2896
ENSG00000023330	1833	2083	1610	1928	1809	2137	1477	2287
ENSG00000023445	1173	1561	2145	2300	1677	2292	1822	2518
ENSG00000023516	164	221	333	148	195	283	353	192
ENSG00000023572	159	165	106	170	160	205	136	177
ENSG00000023608	140.24	194.52	119.79	151.63	141.92	168.34	125.03	252.89
ENSG00000023697	968	831	640	854	1109	1038	634	772
ENSG00000023734	2046	2287	1957	2802	2853	2800	1862	2646
ENSG00000023839	28	17	35	71	25	34	20	55
ENSG00000023892	4173	3952	3179	4457	3280	3735	2729	4718
ENSG00000023902	285	488	506	634	183	428	400	629
ENSG00000023909	818	1189	994	1091	1046	995	643	1105
ENSG00000024048	1042	1112	984	1440	1209	1279	1030	1585
ENSG00000024422	1	0	2	2	1	0	0	0
ENSG00000024526	779	791	589	560	792	898	621	666
ENSG00000024862	665	722	810	839	765	771	716	998
ENSG00000025039	9	19	109	12	42	82	372	266
ENSG00000025156	469	516	559	608	706	721	608	675
ENSG00000025293	603	609	607	575	712	671	591	780
ENSG00000025423	41	34	35	70	49	48	46	58
ENSG00000025434	75	63	23	34	43	61	33	36
ENSG00000025708	1418.96	1642.43	2122.66	3177.78	1429.52	1615.53	1478.75	4001.8
ENSG00000025770	1732	1759	1557	1626	1919	2102	1411	2141
ENSG00000025772	686	794	518	768	710	849	515	873
ENSG00000025796	1328	1538	1465	1508	1696	1526	1235	1409
ENSG00000025800	1690	1981.77	1401	1644	1867.4	2130	1286	1857
ENSG00000026025	24797.7	25340	20813	21842	26875.5	26414	19177	30079.7
ENSG00000026036	91.23	25.9	59.67	68.32	60.43	56.33	64.58	119.42
ENSG00000026103	2271.75	2823	2590.15	3668.15	3339.25	3081	2051.37	4357.75
ENSG00000026297	279	306	584.34	566.27	524	704.32	537.24	631.62
ENSG00000026508	6486	6841	6077	11286	4479	4772	4589	7899
ENSG00000026559	4.88	7	16	19	10.47	7.09	12	61
ENSG00000026652	46	43	31	36	25	50	43	78
ENSG00000026751	7632	9325	14623	15861	8481	11397	10179	13718
ENSG00000026950	928.33	1160.97	1098.88	1236.5	814.19	963.56	883.08	1134.3
ENSG00000027001	296	277	274	263	385	363	332	381
ENSG00000027075	7052	7156.75	5750.02	7764	6854	7348	5175	7912
ENSG00000027644	0	0	0	0	4	0	1	3
ENSG00000027697	1068	1130	1122	1546	1290	1173	1035	1443
ENSG00000027847	245	270	285	250	273	251	201	359
ENSG00000027869	1582	1816	1463	2523	1292	1532	1351	2699
ENSG00000028116	618.33	641.44	585.31	660.76	747.72	718.28	569.7	806.83
ENSG00000028137	15400	16084	16229	30717	15676	17341	12387	24606
ENSG00000028203	648	683	684	711	810	893	619	837
ENSG00000028277	220	295	144	273	119	131	87	208
ENSG00000028310	467	603	413	434	574	712	426	650
ENSG00000028528	2418	2405	2344	2643	2291	2641	2109	3125
ENSG00000028839	343	338	345	441	453	387	335	441
ENSG00000029153	837	1024	1101	1196	1146	1133	748	1341
ENSG00000029363	3198	3350	3191	3544	3618	3879	3304	4039
ENSG00000029364	1114	1454	1733	1910.14	1261	1506.03	1191	2198.07
ENSG00000029534	39.15	18	95	16.1	30	80	104	19.31
ENSG00000029559	0	0	0	0	0	0	0	0
ENSG00000029639	120	157	160	126	127	141	159	166
ENSG00000029725	1142	1302	1166	1387	1310	1725	1177	1927
ENSG00000029993	881	1055	996	1055	1122	1237	857	1276
ENSG00000030066	2573	2970	2665	2537	2988	3658	2584	3536
ENSG00000030110	3568.69	3176.5	2561.87	3430.04	2832.67	3056.31	2410.85	3944.98
ENSG00000030304	0	0	0	0	0	0	0	0
ENSG00000030419	5	33	6	46	16	13	8	45
ENSG00000030582	833	832	932	1039	1403	1169	1161	1985
ENSG00000031003	987	887	1036	1003	1404.82	1228	1225	1618
ENSG00000031081	18	78	119	83	53	140	159	215
ENSG00000031544	1	1	1.1	1	4	1	0	0
ENSG00000031691	249	356	357	448	366	505	446	495
ENSG00000031698	5153	5971	5503	5747	4835	5021	4647	6333
ENSG00000031823	248	235	249	296	315	268	290	407
ENSG00000032219	494	572	498	580	632	613	472	609
ENSG00000032389	880	869	819	1053	875	928	677	1133
ENSG00000032444	1362	1297	985	1472	1509	1270	1093	1973
ENSG00000032742	196	122	151	173	197	180	166	192
ENSG00000033011	778.19	851.49	989.9	1095.91	856.98	931.27	865.06	1277.16
ENSG00000033030	637	612	544	557	593	592	477	841
ENSG00000033050	1742	1908	1399	1763	2007	2082	1455	2037
ENSG00000033100	1745	1867	1862	2157	2272	1910	1624	2823
ENSG00000033122	1	0	1	1	5	0	0	1
ENSG00000033170	4050	3530	3631	3286	3036	3883	3128	3793
ENSG00000033178	827	1811	805	1731	1058	1352	779	1975
ENSG00000033327	53	127	172	166	118	119	188	268
ENSG00000033627	176	283	149	106.95	114	207	179	239
ENSG00000033800	1271	1306	1377	1477	1400	1581	1193	1642
ENSG00000033867	932	1073	1279	1223	1100	1545	1161	1205
ENSG00000034053	6	4	6	2	5	4	2	4
ENSG00000034063	4113.79	4264.14	4857.49	4538.75	5221.36	5720.82	4542.55	6621.75
ENSG00000034152	1970	2305	1968	2167	2491	2591	2060	3119
ENSG00000034239	2	0	0	0	2	1	0	0
ENSG00000034510	21534	23733	11516	17596	21810	23693	11035	18087
ENSG00000034533	291	300	355	406	413	443	382.53	491.93
ENSG00000034677	818	1194	1841	2462	1377	1751	1780	2901
ENSG00000034693	323	376	266	337	410	473	299	448
ENSG00000034713	1335	1555	1309	1893	1831	1832	1322	1714
ENSG00000034971	0	0	0	0	0	1	0	0
ENSG00000035115	144	99	147	169	165	139	154	206
ENSG00000035141	1262	1479	1158	971	1732	1706	1031	1095
ENSG00000035403	905	535	435	582	539	567	407	599
ENSG00000035499	1111	1109	985	549	1126	1182	911	639
ENSG00000035664	179	246	190	276	129	211	132	266
ENSG00000035681	2062	2297	2606	2662	2854	3048	2622	3437
ENSG00000035687	1290	1051	1057	1341	1459	1326	985	1834
ENSG00000035720	19	37	74	26	46	52	46	18
ENSG00000035862	27	35	9	6	19	11	17	6
ENSG00000035928	1209	1463	1285	1320	1245	1353	1213	1705
ENSG00000036054	786	789	719	918	908	815	638	962
ENSG00000036257	1779	1678	1652	1331	2137	2268	1661	1753
ENSG00000036448	325	75	81	90	152	83	67	103
ENSG00000036473	0	0	0	0	0	0	0	0
ENSG00000036530	2	6	4	6	1	5	3	4
ENSG00000036549	755	668	854	936	1189	1190	917	1401
ENSG00000036565	0	0	0	0	0	0	0	0
ENSG00000036672	2	2	0	0	3	1	0	6
ENSG00000036828	8	67	34	20	65	80	53	95
ENSG00000037042	48.56	42.85	20.61	32.76	31.06	45.18	25.13	36.51
ENSG00000037241	327	331	300.99	308	386	465	285	308.09
ENSG00000037280	1	6	2	0	1	3	1	1
ENSG00000037474	2527	2867	2990	3123	3703	3607	2681	3972
ENSG00000037637	896	858	766	803	852	897	825	1047
ENSG00000037749	347	402	379	474	358	398	336	500
ENSG00000037757	384	486	422	520	364	509	398	500
ENSG00000037897	176	218	220	183	253	245	214	312
ENSG00000037965	0	0	1	1	0	0	0	1
ENSG00000038002	482	486	604	900	697	491	661	949
ENSG00000038210	1109	1190	1414	1343	1637	1849	1319	1566
ENSG00000038219	660	714	643	685	655	733	668	902
ENSG00000038274	4094	4477	4057	5045	4511	4475	3401	4995
ENSG00000038295	10	16	11	69	6	18	1	27
ENSG00000038358	2435	2677	2149	2500	2640	2982	2123	3319
ENSG00000038382	19	7	4	23	47	4	3	8
ENSG00000038427	1	3	0	2	1	4	3	3
ENSG00000038532	1076	1058	1091	1332	941	1094	1052	1720
ENSG00000038945	0	0	0	0	0	0	0	1
ENSG00000039068	0	5	0	2	0	0	5	8
ENSG00000039123	1651.73	1833.88	1680.41	1851.64	2004.87	2451.3	1688.4	2238.53
ENSG00000039139	1	1	0	4	2	0	0	0
ENSG00000039319	287	299	283	400	326	347	275	382
ENSG00000039523	76	94	166	254	116	122	211	490
ENSG00000039537	0	1	0	3	3	0	0	0
ENSG00000039560	3	6	5	1	1	10	0	2
ENSG00000039600	5	7	10	22	18	16	16	10
ENSG00000039650	387	415	528	532	350	510	563	880
ENSG00000039987	1	0	0	0	0	1	0	2
ENSG00000040199	312	399	189	270	515	444	211	384
ENSG00000040275	841	1052	616	758	762	1024	696	964
ENSG00000040341	752	889	982	961.71	1069.91	1004.02	809	955.95
ENSG00000040487	160	125	324	241	207	188	308	420
ENSG00000040531	300	346	954	529	365	579	1082	1129
ENSG00000040608	12	14	6	27	23	2	15	25
ENSG00000040633	488	390	541	659	508	624	613	954
ENSG00000040731	0	0	3	2	0	0	0	0
ENSG00000040933	2673	2569	2010	2697	2388	2698	1669	2737
ENSG00000041353	1	0	9	13	3	8	12	21
ENSG00000041357	6506	4664	3883	4899	7421	5022	3478	4702
ENSG00000041515	0	2	1	0	1	2	0	1
ENSG00000041802	894	1024	774	961	910	1159	904	1247
ENSG00000041880	71	116	153	161	115	147	135	241
ENSG00000041982	36	51	89	85	52	44	73	77
ENSG00000041988	230.11	204.53	183.8	201	226.93	215.88	154.41	262
ENSG00000042062	2	2	0	2	5	2	6	1
ENSG00000042088	1509	1597	1524	1711	1700	1748	1503	2257
ENSG00000042286	535	649	504	612	747	694	495	914
ENSG00000042304	0	0	0	0	1	0	0	0
ENSG00000042317	38	31	30	42	71	45	31	60
ENSG00000042429	619	822	817	951	938	874	855	1477
ENSG00000042445	366	449	659	622	517	638	615	740
ENSG00000042493	1003	1508	2398	1289	1854	3331	3961	5361
ENSG00000042753	333	351	235	379	381	479	248	304
ENSG00000042781	0	1	1	3	5	0	2	4
ENSG00000042813	0	0	0	0	0	0	0	0
ENSG00000042832	2	15	4	4	16	9	6	12
ENSG00000042980	0	1	2	4	8	4	2	3
ENSG00000043039	30	10	2	10	10	7	3	10
ENSG00000043093	1027	1181	1151	1352	1289	1463	1079	1454
ENSG00000043143	427	546	438	539	605	570	474	643
ENSG00000043355	2	0	1	0	5	0	0	0
ENSG00000043462	3302	3010	3392	3250	3877	4368	3027	3584
ENSG00000043514	263	241	254	320	317	331	247	408
ENSG00000043591	0	0	3	5	1	0	0	0
ENSG00000044012	0	0	0	0	0	0	0	0
ENSG00000044090	130.94	184	220	178	203	174	215	291
ENSG00000044115	802	946	1065	1027	1102	1315	1225	1405
ENSG00000044446	310	297	236	299	328	288	221	351
ENSG00000044459	2	32	7	3	9	8	15	10
ENSG00000044524	0	0	0	1	3	1	0	0
ENSG00000044574	39553	46634	43122	38423	36827	40251	33033	40988
ENSG00000046604	1	10	0	4	12	16	4	3
ENSG00000046647	162	229	166	240	179	172	166	232
ENSG00000046651	283	350	327	431	342	399	298	480
ENSG00000046653	1	6	2	0	5	3	3	4
ENSG00000046774	0	1	0	1	0	1	0	0
ENSG00000046889	0	5	0	1	0	2	0	2
ENSG00000047056	682	600	631	668	833	764	549	891
ENSG00000047188	624	566	518	833	842	786	535	816
ENSG00000047230	79	110	154	127	163	239	132	167
ENSG00000047249	782	841	939	995	801	960	936	1251
ENSG00000047315	3115.98	3069.92	3636.98	4141.98	3990.88	3744.86	3663	4990.98
ENSG00000047346	446	453	447	633	411	467	389	570
ENSG00000047365	1270	1479	1410	2200	1205	1272	1238	2384
ENSG00000047410	2814	3160	2853	2783	3424	3702	2833	3582
ENSG00000047457	0	2	1.31	3	3	0	0	1
ENSG00000047578	149	180	163	210	159	181	139	250
ENSG00000047579	774	800	879	917	970	1069	950	1288
ENSG00000047597	0	0	0	4	0	0	2	1
ENSG00000047617	1	0	0	2	0	1	3	0
ENSG00000047621	721	677	561	740	621	707	556	805
ENSG00000047634	0	1	1	1	6	3	7	2
ENSG00000047644	588	802	730	432	514	585	466	556
ENSG00000047648	1	1	0	0	0	0	0	0
ENSG00000047662	10	16	6	27.63	22	18	15	16
ENSG00000047849	1952	2550	2180	2288	2753	2869	2100	2991
ENSG00000047932	464	507	599	605	452	560	504	670
ENSG00000047936	0	0	0	1	1	0	0	0
ENSG00000048028	875	792	630	733	993	1033	578	759
ENSG00000048052	1	0	15	2	3	2	10	5
ENSG00000048140	1568	1367	1224	1234	1670	1568	1138	1301
ENSG00000048162	341.45	432.85	374.4	458.34	639.56	565.15	402.62	619.62
ENSG00000048342	0	0	1	0	0	0	0	0
ENSG00000048392	565	636	782	796	760	931	708	963
ENSG00000048405	661	620	721	812	997	1010	772	971
ENSG00000048462	0	1	1	1	0	1	0	0
ENSG00000048471	292	434	195	256	274	375	212	163
ENSG00000048540	0	0	0	1	0	0	1	0
ENSG00000048544	1354	1349	1169	1511	1581	1574	1126	1693
ENSG00000048545	0	2	1	0	0	1	3	1
ENSG00000048649	418.47	362.18	376	423.73	429	425.67	335.51	525
ENSG00000048707	554	536	440	589	551	589	541	683
ENSG00000048740	4414	4160	4749	5277	4286	4764	4249	6154
ENSG00000048828	875.96	1059.87	886.81	1011.93	1016.98	1093	775	1122
ENSG00000048991	844	853	730	817	934	1029	738	1080
ENSG00000049089	83	339	233	288	79	156	151	458
ENSG00000049130	1	2	1	0	3	3	9	3
ENSG00000049167	147	212.33	188.32	126	208	230.38	239	109.86
ENSG00000049192	10	30	5	12	15	28	11	20
ENSG00000049239	454	566	671	504	706	789	621	848
ENSG00000049245	625	692	485	660	917	755	459	764
ENSG00000049246	129	173.43	285	231	231.85	356	265	304
ENSG00000049247	1	3.47	2	1	0	0	3	1
ENSG00000049249	172	571	938	1270	419	605	838	2165
ENSG00000049283	0	0	2	1	2	0	0	0
ENSG00000049319	1	0	0	1	0	0	0	0
ENSG00000049323	25	20	29	50	34	11	18	53
ENSG00000049449	641.82	748.41	845.43	802.54	1071.65	1038.84	817.59	954.89
ENSG00000049540	0	0	0	2	0	0	0	0
ENSG00000049541	1575	1694	1725	1548	1962	2236	1808	2242
ENSG00000049618	948	925	1077	1206	989	1190	984	1479
ENSG00000049656	4003	4979	4509	4714	4888	5448	3852	5732
ENSG00000049759	27	42	28	45	64	35	42	43
ENSG00000049768	90	46	250	66	132	228	297	184
ENSG00000049769	120	96	201	126	102	147	158	191
ENSG00000049860	1982.03	1980	3003	2800	2923.03	3356.69	3596.02	4563
ENSG00000049883	102	95	78	75	101	128	70	105
ENSG00000050030	0	1	2	2	3	0	0	0
ENSG00000050130	998	1182	1020	1331	1241	1212	974	1095
ENSG00000050165	0	0	1	0	1	6	2	0
ENSG00000050327	153.11	205.13	163	84.98	248.6	260.02	157.51	136.85
ENSG00000050344	645	1546	2000	1485	1121	1721	1435	2351
ENSG00000050393	639	810	748	664	774	773	704	886
ENSG00000050405	478	537	240	410	519	674	392	419
ENSG00000050426	242	294	273	357	278	288	239	370
ENSG00000050438	66	56	74	81	55	93	58	87
ENSG00000050555	0	3	0	1	0	1	0	0
ENSG00000050628	8	15	48	3	13	54	58	12
ENSG00000050730	39	34	20	32	83	52	20	73
ENSG00000050748	1358	1269	1206	1349	1689	1604	1187	1507
ENSG00000050767	1	3	5	1	1	3	3	0
ENSG00000050820	4	0	1	5	2	0	0	4
ENSG00000051009	235	248	213	266	209	271	230	370
ENSG00000051108	7274	8090	8446	7512	7454	7583	8310	9948
ENSG00000051128	0	2	0	0	0	2	0	1
ENSG00000051180	1584	1779	1334	1155	1856	1704	1276	1593
ENSG00000051341	872	924	744	749	921	902	863	992
ENSG00000051382	739	791	628	673	847	849	488	722
ENSG00000051523	3608	3746	3625	3910	3962	4678	3407	4192
ENSG00000051596	1174.89	2295.49	1729.3	2527.86	1446.97	2520.2	1754.26	2998.7
ENSG00000051620	110	731	558	853	172	731	573	896
ENSG00000051825	1728	1494	1452	1442	1483	1772	1459	1827
ENSG00000052126	57	191	222	229	108	241	174	295
ENSG00000052344	0	0	0	1	2	1	0	0
ENSG00000052723	475	649	512	642	593	598	451	680
ENSG00000052749	392	507.98	467	492	525	730	546.98	932
ENSG00000052795	611	533	1174	807	1136	1166	1635	2438
ENSG00000052802	3073	2651	3289	4384	5027	3046	3500	6014
ENSG00000052841	1177	1645	2429	2221	1589	1764	2142	2381
ENSG00000052850	0	4	3	4	3	0	2	1
ENSG00000053108	0	2	0	0	3	4	1	0
ENSG00000053254	1357	1308	1433	1594	1302	1695	1294	2187
ENSG00000053328	0	0	0	0	0	0	0	0
ENSG00000053371	889	871	820	755	691	1013	875	1147
ENSG00000053372	719	788	635	692	1180	1133	685	1006
ENSG00000053438	0	0	1	3	0	6	0	0
ENSG00000053501	196	204	166	222	207	232	168	282
ENSG00000053524	85	90.97	63.01	80.58	78	99	71.47	97
ENSG00000053702	11	12	9	15	16	16	13	17
ENSG00000053747	0	5	0	0	0	0	0	0
ENSG00000053770	1204	1284	1181	1514	1470	1460	1108	1519
ENSG00000053900	690	849	702	851	772	998	769	1032
ENSG00000053918	0	12	13	0	3	12	12	2
ENSG00000054116	1185	1269	1254	1559	1342	1515	1197	1622
ENSG00000054118	3670	3798	3939	4171	4421	4651	3986	5676
ENSG00000054148	959	1158	939	865	1542	1630	943	1217
ENSG00000054179	4	0	0	1	2	0	1	1
ENSG00000054219	1096.69	864.53	1586.91	1676.81	1672.71	1630.73	1674.73	1428.1
ENSG00000054267	987.09	1086	996.21	1216	1052	1186.74	1059	1504.24
ENSG00000054277	370.72	330	416	385.45	579	494	412	439
ENSG00000054282	229	190	262	236	224	260	245	259
ENSG00000054356	4	5	0	0	1	6	1	1
ENSG00000054392	10	7	32	13	16	11	38	45
ENSG00000054523	650	865	712	582	833	995	658	856
ENSG00000054598	1	2	0	1	2	1	0	3
ENSG00000054611	513	565	449	528	512	559	371	647
ENSG00000054654	1969	1769	1368	2246	1798	1716	1547	2630
ENSG00000054690	1	1	1.01	11.11	1	2.02	4.02	2.01
ENSG00000054793	73	276	105	247	226	190	89	247
ENSG00000054796	0	0	0	0	0	0	0	0
ENSG00000054803	0	0	0	0	0	0	0	0
ENSG00000054938	0	0	1	0	0	0	0	0
ENSG00000054965	155	143	107	156	160	140	109	119
ENSG00000054967	346	307	415	420	391	420	335	643
ENSG00000054983	409	415	605	704	516	629	526	750
ENSG00000055044	2685	3153	2722	3036	3730	3691	2838	4176
ENSG00000055070	1170.02	1381.27	1159.16	1444.15	1340.74	1498.54	1023.19	1718
ENSG00000055118	0	6	0	0	2	2	2	0
ENSG00000055130	2573	2890	2772	2894	3323	3454	2353	3381
ENSG00000055147	590	552	553	693	498	651	499	591
ENSG00000055163	12073	10673	12136	9755	13883	13868.4	12772	15577
ENSG00000055208	1365	1541	1112	1743	1874	1610	1103	1801
ENSG00000055211	357	394	567	585	539	611	565	738
ENSG00000055332	1260	1409	1636	1625	1808	1935	1624	1771.84
ENSG00000055483	803	1060	931	944	1332	1450	929	1524
ENSG00000055609	1201	1049	1128	1193	1182	1314	1090	1245
ENSG00000055732	39	55	241	112	127	186	444	459
ENSG00000055813	1	0	0	0	0	0	0	1
ENSG00000055917	1455	1810	1512	1592	1779	2090	1467	2074
ENSG00000055950	691	749	538	659	738	763	543	822
ENSG00000055955	17.42	27.14	17.07	10.88	16.41	20.45	21.35	21.52
ENSG00000055957	0	0	1	0	1	0	0	0
ENSG00000056050	489	396	503	462	444	584	411	355
ENSG00000056097	1908	1861	1603	1800	2494	2394	1504	2052
ENSG00000056277	148	179	261	248	275	302	262	357
ENSG00000056291	0	0	0	0	0	0	0	0
ENSG00000056487	0	1	1	0	1	1	1	0
ENSG00000056558	1887	1772	2056	3398	2486	2354	2125	5184
ENSG00000056586	983	1022	1077	1224	1255	1345	1104	1573
ENSG00000056661	0	0	0	0	3.15	0	0	0
ENSG00000056736	4	28	218	15	4	57	204	8
ENSG00000056972	356	386	222	416	253	308	179	253
ENSG00000056998	0	0	0	0	0	0	0	0
ENSG00000057019	23	15	14	11	40	33	22	20
ENSG00000057149	0	0	0	0	0	0	0	0
ENSG00000057252	2016	1999	2508	2315	2540	2559	2498	3351
ENSG00000057294	2	0	0	1	1	0	4	2
ENSG00000057468	0	0	0	0	1	0	0	0
ENSG00000057593	0	0	0	0	0	0	0	0
ENSG00000057608	5096	5666	5643	5734	6367	6985	5322	6260
ENSG00000057657	1907	2435	2454	2862	2753	3037	2159	3516
ENSG00000057663	1250	1442	1291	1552	1522	1610	1209	1885
ENSG00000057704	6	38	19	18	6	14	6	38
ENSG00000057757	804	826	662	825	960	965	643	930
ENSG00000057935	230	273	190	270	311	252	191	237
ENSG00000058056	261	294	299	242	371	319	295	346
ENSG00000058063	2571	3246	2324	3213	3117	3253	2235	3138
ENSG00000058085	2	5	46	5	3	31	21	0
ENSG00000058091	0	1	0	2	1	0	0	1
ENSG00000058262	10660	13341	15925	14802	11701	12994	11841	14412
ENSG00000058272	3173.61	3063	2711	2879	3457	3399	2628	3533
ENSG00000058335	1	5	4	5.7	7	0	0	3
ENSG00000058404	0	2	0	0	0	2	0	1
ENSG00000058453	45.03	41	50	72.66	62	57	71	103.98
ENSG00000058600	621	692	640	718	734	760	637	1050
ENSG00000058668	6237	6549	6377	9625	5851	6414	4704	8229
ENSG00000058673	2115.08	2260.98	2287.79	2535.68	2374.96	2705.21	2069.78	2924.43
ENSG00000058729	587	631	596	598	648	752	652	799
ENSG00000058799	530	521	534	638	592	680	467	539
ENSG00000058804	1155	1230	1240	1151	1668	1503	1193	1593
ENSG00000058866	21	117	83	94	60	79	37	61
ENSG00000059122	709	696	679	674	745	754	570	831
ENSG00000059145	122	143	132	154	132	140	156	201
ENSG00000059377	172	128	340	406	450	238	343	580
ENSG00000059378	1344	1583	1417	1425	1363	1429	1195	1505
ENSG00000059573	2038	2382	2137	2099	3192	3120	1926	2988
ENSG00000059588	382	365	549	451	500	522	635	697
ENSG00000059691	376.72	312	356	371.06	355	387	367	446
ENSG00000059728	925	783	1092	2104	974	1048	776	1671
ENSG00000059758	1325	1398	1422	1520	1578	1643	1313	1554
ENSG00000059769	276.16	301.62	205.45	97	338.89	147.48	183.32	246.86
ENSG00000059804	8594	7108	10835	10330.9	10305	12579	10471	13722.9
ENSG00000059915	9.09	16	7	16.1	9.04	19	6	25.03
ENSG00000060069	1139	1149	1295	1457	1482	1419	1312	2427
ENSG00000060138	1649	2137	2369	2670	2316	2521	2532	3334
ENSG00000060140	343	310	389	465	289	317	295	377
ENSG00000060237	3431	3757	2555	2926	3876	3637	2692	4114
ENSG00000060303	0	0	0	0	0	0	0	0
ENSG00000060339	2247	2618	2310	2323	2913	2923	2163	3307
ENSG00000060491	1236	1285	1111	1245	1250	1474	994	1587
ENSG00000060558	1592	3546	1805	2376	1379	2487	1335	2511
ENSG00000060566	4	7	1	1	12	6	2	3
ENSG00000060642	389	396	287	472	364	232	245	435
ENSG00000060656	3	11	38	13	11	6	16	11
ENSG00000060688	2013	2301	1972	2343	2606	2725	1857	2470
ENSG00000060709	0	0	0	1	0	5	0	2
ENSG00000060718	0	0	0	0	1	1	0	0
ENSG00000060749	38	57	32	38	46	82	38	50
ENSG00000060762	296	285	201	299	300	358	239	276
ENSG00000060971	1059	1102.32	1096.99	1452.01	1152	1270.86	1094	2008
ENSG00000060982	3394	4165	4016	3888	5032	5205	3953	6059
ENSG00000061273	1470	1254	1508	1881	1430	1558	1632	2858
ENSG00000061337	177	115	138	156	137	83	121	274
ENSG00000061455	1	1	0	1	0	0	0	0
ENSG00000061492	0	1	0	0	1	0	0	3
ENSG00000061656	22	17	16	13	16	32	21	21
ENSG00000061676	12	27	51	25	17	15	34	67
ENSG00000061794	1157	1156	1115	1214	1475	1524	1035	1249
ENSG00000061918	1	0	0	0	1	0	0	0
ENSG00000061936	378	465	347	399	474	455	417	493
ENSG00000061938	31	67	65	44	49	66	49	110
ENSG00000061987	1008	1018	1072	1177	1207	1344	1028	1393
ENSG00000062038	0	0	3	0	0	1	0	1
ENSG00000062096	0	0	0	0	1	0	0	0
ENSG00000062194	2408	2502	2597	2717	2758	2855	2405	3309
ENSG00000062282	33	56	50	100	41	36	32	92
ENSG00000062370	3	13	0	11	4	7	5	2
ENSG00000062485	3745.99	4087	3479.86	3931	3973	5027.9	3284.95	4277.99
ENSG00000062524	30	9	15	28	22	7	8	26
ENSG00000062582	583	659	512	621	744	725	510	705
ENSG00000062598	2940	2996	2447	3599	2854	2413	2055	3542
ENSG00000062650	2571	2858	2343	2786	3108	3312	2474	3642
ENSG00000062716	2119	2616	2484	2838	2731	2891	2091	2777
ENSG00000062725	549	568	514	688	676	665	550	902
ENSG00000062822	1860	1941	2193	2107	2101	2423	2180	3057
ENSG00000063015	6	4	3	7	9	4	4	3
ENSG00000063046	2121	2145.89	2402.91	3007.91	2828.97	2754.87	2317.76	3239.9
ENSG00000063127	3	4	1	6	8	12	2	6
ENSG00000063169	23	23	22	26	25	37	32	36
ENSG00000063176	307	279	259.22	337	247	285	219.1	403
ENSG00000063177	3046	3250	3373.78	3777	4327	4441	3479.9	4814
ENSG00000063180	3	2	4	4	10	3	2	11
ENSG00000063241	282	380	269	232	338	387	291	288
ENSG00000063244	290	194	206	291	387	275	254	424
ENSG00000063245	233	246	175	201	224	248	191	288
ENSG00000063322	1269	1372	1196	1475	1370	1433	1101	1592
ENSG00000063438	690	619	401	444	868	738	405	774
ENSG00000063515	0	0	0	0	0	0	0	0
ENSG00000063587	202	355	310	347	267	349	302	494
ENSG00000063601	1629	1685	1433	1982	1826	1846	1295	1949
ENSG00000063660	110	47	120	79	139	124	104	134
ENSG00000063761	26	52	67	27	42	71	80	64
ENSG00000063854	711	852	958	973	684.66	867	781	1074
ENSG00000063978	3260	3363	2990	3570	3904	3554	2816	4044
ENSG00000064012	2287	2841	3913	3781	3545	4350	4137	5321
ENSG00000064042	2	5	0	2	5	5	0	1
ENSG00000064102	1063	1173	676	896	987	1068	560	932
ENSG00000064115	1035	1351	1254	1201	1265	1708	1057	1190
ENSG00000064195	1	2	0	2	0	1	0	0
ENSG00000064199	31	41	43	31	31	58	59	31
ENSG00000064201	109	49	88	80	96	91	154	107
ENSG00000064205	1	1	3	4	6	0	1	0
ENSG00000064218	0	0	0	1	0	1	0	0
ENSG00000064225	0	0	0	0	1	1	1	0
ENSG00000064270	0	1.5	0	7.68	6	2	2.44	1
ENSG00000064300	9	8	8	6	2	5	3	8
ENSG00000064309	18	26	38	17	25	33	53	34
ENSG00000064313	1455	1596	1600	1607	1899	1809	1526	1904
ENSG00000064393	1268	1021	927	1112	1238	1032	748	1443
ENSG00000064419	2485	2873	2691	2777	2821	3585	2399	3505
ENSG00000064489	7.35	14.37	3.92	0	0	0	11.38	0
ENSG00000064490	486.17	574.2	474.77	506.81	494.77	578.1	503.35	590.67
ENSG00000064545	189	290	322	368	254	342	227	424
ENSG00000064547	404	599	444	590	465	417	329	731
ENSG00000064601	2005	1851	3195	2765	3381	3647	4511	4709
ENSG00000064607	1101	1171	1355	1634	1195	1363	1445	2050
ENSG00000064651	790	649	666	890	1174	853	625	982
ENSG00000064652	78	47	69	101	98	61	59	108
ENSG00000064655	0	0	0	0	2	0	0	0
ENSG00000064666	12204	8782	7291	9137	9966	10125	6069	6882
ENSG00000064687	396	317	382	461	324	274	437	536
ENSG00000064692	0	3	0	0	3	0	1	2
ENSG00000064703	821	789	773	1002	1149.99	1164	895	1243
ENSG00000064726	2658	2731	2352	2927	3655	3496	2240	2911
ENSG00000064763	201	145	397	551	327	255	266	376
ENSG00000064787	5	5	7	3	8	18	1	5
ENSG00000064835	1	0	0	0	0	0	0	2
ENSG00000064886	99	21	111	135	178	92	147	156
ENSG00000064932	911	933	885	1064	1091	1108	863	1366
ENSG00000064933	387	431	425	401	453	412	398	543
ENSG00000064961	727	700	586	753	797	873	621	1054
ENSG00000064989	0	0	2	3	8	4	3	9
ENSG00000064995	450	500	335	479	503	483	323	527
ENSG00000064999	163	181	215	237	172	178	207	318
ENSG00000065000	2904	2779	2682	2919	2773	3375	2735	4180
ENSG00000065029	994	1020	1065	1239	965	1081	1173	1853
ENSG00000065054	0	3	1	6	0	3	2	9
ENSG00000065057	196	121	146	156	202	195	152	217
ENSG00000065060	248	207	240	209	290	274	229	264
ENSG00000065135	3945	3918	3684	4087	4866	4684	3606	4753
ENSG00000065150	2024	2366	2217	1904	3120	3029	2394	2925
ENSG00000065154	1020	1139	1008	1210	1816	1559	1051	1544
ENSG00000065183	805	911	824	868	874	1099	812	1017
ENSG00000065243	300	345	422	447	430	458	383	503
ENSG00000065268	971	1184	870	977	790	1142	784	1282
ENSG00000065308	218	140	274	115	318	143	276	194
ENSG00000065320	0	3	1	1	3	3	0	1
ENSG00000065325	1	0	1	0	1	0	0	4
ENSG00000065328	1682	1773	1220	1258	1976	1886	1240	1892
ENSG00000065357	1531	1828	1433	1776	1341	1444	1296	1869
ENSG00000065361	36	7	13	7	33	35	16	7
ENSG00000065371	0	0	0	0	0	2	0	0
ENSG00000065413	2062	2288	2278	2371	1793	2272	2065	2857
ENSG00000065427	3888	4717	4213	5037	5135	5118	3693	4948
ENSG00000065457	846	777	634	789	762	699	584	988
ENSG00000065485	180	251	374	233	273	240	238	242.48
ENSG00000065491	485	540	488.84	691	564	582.72	454	694
ENSG00000065518	1117	1184	919	1299	1374	1441	915	1172
ENSG00000065526	1566	1644	1401	1326	1812	1810	1489	2246
ENSG00000065534	119	247	105	25	164	248	98	29
ENSG00000065548	1201	1406	1105	1333	1657	1622	1020	1402
ENSG00000065559	1067	1209	916	1177	1411	1145	820	1125
ENSG00000065600	339	334	325	285	305	302	256	288
ENSG00000065609	0	0	0	0	0	0	0	0
ENSG00000065613	2180	2195	1608	2055	2518	2470	1657	2752
ENSG00000065615	879	1163	985	1301	1245	1192	878	1342
ENSG00000065618	0	0	0	1	2	0	0	0
ENSG00000065621	2	7	1	1	3	2	5	4
ENSG00000065665	114.44	159	128	148	155.25	170.26	128	229.55
ENSG00000065675	2298	2170	2211	2996	2337	2476	2100	3071
ENSG00000065717	6	9	4	11	3	16	0	6
ENSG00000065802	425	468	412	420	503	520	382	496
ENSG00000065809	10785	14319	12996	12993	12597	14170	10560	17596
ENSG00000065833	19	23	36	48	130	31	47	70
ENSG00000065882	659	811	563	819	636	662	563	1077
ENSG00000065883	770	782	801	799	898	926	920	1129
ENSG00000065911	4332.64	4629.38	4694.09	5766.01	4181.63	4210	3642.66	5314.03
ENSG00000065923	81	109	118	80	121	166	138	132
ENSG00000065970	521	568	491	531	508	560	417	698
ENSG00000065978	2494.98	3118.99	2681	2751.03	2947.99	3127.99	2477.98	3366.88
ENSG00000065989	101	86	64	205	69	27	102	248
ENSG00000066027	1215	1254	980	1315	1476	1364	991	1316
ENSG00000066032	0	0	0	0	0	0	1	0
ENSG00000066044	2357	2778	2669	2863	2691	3013	2370	3597
ENSG00000066056	2	1	1	5	0	7	7	4
ENSG00000066084	431	515	570	497	477	623	476	644
ENSG00000066117	519	562	455	533	613	645	576	682
ENSG00000066135	415	460	472	468	444	571	452	644
ENSG00000066136	1174	1178	1112	1396	1299	1223	971	1565
ENSG00000066185	3	3	1	7	5	6	2	3
ENSG00000066230	0	2	0	0	0	0	0	0
ENSG00000066248	0	0	0	0	0	0	1	0
ENSG00000066279	2314	2163	1985	2143	2528	2613	2153	2709
ENSG00000066294	281	790	853	683	534	717	857	843
ENSG00000066322	1509	1627	1545	1818	2010	1848	1563	2224
ENSG00000066336	0	0	0	0	0	0	0	0
ENSG00000066379	539.11	550.45	515.29	597.04	604.42	601.25	450	684
ENSG00000066382	1	0	0	3	4	4	0	2
ENSG00000066405	0	0	0	1	0	0	1	1
ENSG00000066422	524.24	571.17	750.07	757.74	656.57	877.35	761.79	1111.64
ENSG00000066427	215.55	263	237.46	273.62	239	276	242	277.21
ENSG00000066455	850	894	957	1100	972	1082	861	1276
ENSG00000066468	9	0	2	1	11	1	0	0
ENSG00000066557	488	576	502	555	507	633	486	590
ENSG00000066583	700	736	551	750	1073	823	527	891
ENSG00000066629	4	0	0	0	11	4	1	4
ENSG00000066651	265	277	254	271	299	304	189	347
ENSG00000066654	1396	1603	1396	1510	1624	1883	1427	1950
ENSG00000066697	432	394	348	429	552	474	346	443
ENSG00000066735	5	25	52	97	0	106	66	162
ENSG00000066739	333.53	322.98	305	322.5	364.5	283	312	424
ENSG00000066777	1114	1316	1005	1322	1255	1360	1131	1553
ENSG00000066813	2	2	0	4	2	0	1	0
ENSG00000066827	121	141	109	179	135	126	152	230
ENSG00000066855	159	221	176	183	184	220	205	181
ENSG00000066923	89.03	109.71	69.57	52.19	77.22	108.92	69.77	107.99
ENSG00000066926	571	684	519	522	869	912	545	636
ENSG00000066933	325	301	382	291	455	406	347	450
ENSG00000067048	1759	1834	1795	1970	2395	2658	1748	2498
ENSG00000067057	4046	5032	3580	4830	4783	5054	3289	6241
ENSG00000067064	3310	3198	4258	4861	6350.1	4867.62	5158.6	7644
ENSG00000067066	2401	2312.27	2247	2541	2691.76	2759	1991	2557
ENSG00000067082	4479	4625	3812	4314	4669	4645	3385	5369
ENSG00000067113	138.27	192.12	218.59	244.36	257.13	206.7	269.6	314.47
ENSG00000067141	89	58	59	105	158	73	64	190
ENSG00000067167	6342	8258	10757	10107	8933	10176	8734	10490
ENSG00000067177	224	324	6	250.51	516	175	26.84	403
ENSG00000067182	621	572	599	807	693	543	412	824
ENSG00000067191	126	132	135	153	128	114	152	232
ENSG00000067208	26	27	70	30	53	54	78	96
ENSG00000067221	130	137	101	162	73	120	97	157
ENSG00000067225	48704	58395	40005	46302	58936	59878	32282	59190
ENSG00000067248	527	443	394	445	621	580	412	532
ENSG00000067334	2293	2792	2182	2578	3036	3235	2168	3467
ENSG00000067365	201	225	150	223	260	228	134	260
ENSG00000067369	637	993	864	773	753	913	985	1252
ENSG00000067445	24	75	53	28	80	111	99	60
ENSG00000067533	75	132	118	124	161	214	124	152
ENSG00000067560	10874	11758	11332	12194	12656	13691	10383	12715
ENSG00000067596	1464	1501	1471	1649	1609	1784	1385	1887
ENSG00000067601	17	5	10.08	10	8	16.12	13.1	12.03
ENSG00000067606	50.71	37.35	36.48	36.13	42.44	38.19	36.63	28.92
ENSG00000067646	331	411	454	506	531	536	431	558
ENSG00000067704	2133	2298	1979	2158	2598	2642	2038	2712
ENSG00000067715	0	0	1	7	0	1	0	0
ENSG00000067798	1	0	0	1	0	2	0	0
ENSG00000067829	1422	1483	1576	1898	1558	1769	1353	1986
ENSG00000067836	87	53	21	47	64	55	23	47
ENSG00000067840	0	0	0	0	1	0	0	0
ENSG00000067842	0	0	0	1	1	0	0	3
ENSG00000067900	2980	2945	2343	2660	3119	3366	2225	3108
ENSG00000067955	5655	6301	5328	5893	7094	7750	5050	6133
ENSG00000067992	760	578	778	741	779	826	814	1037
ENSG00000068001	216	193	78	145	278	186	98	225
ENSG00000068024	673	784	511	775	780	822	552	943
ENSG00000068028	1877	1384	1784	1620	2238	2024	2092	2248
ENSG00000068078	4	6	2	9	7	10	1	1
ENSG00000068079	740	939	1093	1263	689	1138	945	1184
ENSG00000068097	433	328	318	382	465	349	354	500
ENSG00000068120	1657	1498	1230	1534	1519	1746	1177	1922
ENSG00000068137	19	15	9	9	10	15	3	13
ENSG00000068305	566.04	645.48	800.64	903	668.66	834.06	687.51	1034.72
ENSG00000068308	1230	1557	1517	1925	1597	1923	1433	2510
ENSG00000068323	786	943	967	1098	836	862	810	1386
ENSG00000068354	821	868	862	1226	939	1003	823	1527
ENSG00000068366	1054	1085	1308	1401	1524	1490	1396	1735
ENSG00000068383	520	534	259	446	362	334	239	371
ENSG00000068394	718	723	695	964	700	710	625	1020
ENSG00000068400	856	1025	855	1155	926	962	744	1210
ENSG00000068438	1430	1476	1345	1439	1577	1673	1210	1661
ENSG00000068489	984	869	729	860	864	854	619	922
ENSG00000068615	0	0	0	2	1	1	6	3
ENSG00000068650	401	521	573	812	497	523	434	742
ENSG00000068654	261	346	277	430	353	463	345	689
ENSG00000068697	1415	1538	1413	1578	1760	1830	1347	1736
ENSG00000068724	1888	3235	2001	2288	1983	2667	1804	2877
ENSG00000068745	782	897	778	1215	1008	1038	813	1358
ENSG00000068781	5	0	0	0	0	0	0	0
ENSG00000068784	456	569	428	681	396	488	419	778
ENSG00000068793	225.95	345.38	472.85	659.32	386.63	371.36	426.07	930.11
ENSG00000068796	3008	3529	4738	4328	4003	4816	5853	7958
ENSG00000068831	1315	1477	1165	1559	960	1008	895	1544
ENSG00000068878	329	432	424	451	364	509	438	585
ENSG00000068885	300.68	300.24	351.41	427.09	323.12	331.56	360.15	411.79
ENSG00000068903	1398	1602	1428	1693	1634	1816	1329	2001
ENSG00000068912	1179	1431	1644	1725	1369	1465	1466	1619
ENSG00000068971	224	262	211	430	184	225	132	302
ENSG00000068976	7	6	15	13	7	9	10	3
ENSG00000068985	0	0	0	0	0	0	0	0
ENSG00000069011	0	0	1	3	2	1	0	8
ENSG00000069018	0	0	0	0	0	0	0	0
ENSG00000069020	873	1010	667	807	728	905	496	704
ENSG00000069122	0	0	0	4	7	3	1	0
ENSG00000069188	78	134	41	12	127	160	97	61
ENSG00000069206	0	0	0	1	1	0	0	0
ENSG00000069248	1047	1139	942	944	1175	1281	974	1222
ENSG00000069275	1812	1856	1574	1829	1733	2240	1566	1984
ENSG00000069329	2345	2747	2848	2681	3193	3470	3201	4450
ENSG00000069345	1556	1914	1603	1979	1919	1956	1442	2005
ENSG00000069399	3156	2639	2272	2815	3667	3418	2192	3601
ENSG00000069424	2252	2664	3024	2615	3198	3477	3236	4125
ENSG00000069431	0	0	1	5	2	4	3	1
ENSG00000069482	0	0	0	0	0	0	0	1
ENSG00000069493	3754.19	4080.97	4066.51	4929.81	4257.38	4581.38	3989.93	5552.93
ENSG00000069509	169	205	162	256	254	243	204	279
ENSG00000069535	0	0	1	0	6	0	0	0
ENSG00000069667	1684	1566	1362	3425.97	1761	940	908	2525
ENSG00000069696	0	0	0	0	0	0	0	0
ENSG00000069702	1097	915	1156	1238	1075	1102	1293	1343
ENSG00000069712	11	6	5	11	13	8	11	11
ENSG00000069764	0	0	0	0	0	0	0	0
ENSG00000069812	4	5	10	3	7	5	1	5
ENSG00000069849	4409	4689	5857	6612	6381	6290	5814	8262
ENSG00000069869	243	259	165	175	253	227	155	157
ENSG00000069943	413.11	373.11	363.07	529.47	525.45	435.44	434.44	651.91
ENSG00000069956	1527	2011	1901	2120	1971	2271	1765	2197
ENSG00000069966	606	627	810	727	874.55	985	881	860.66
ENSG00000069974	3506	4443	3526	4915.05	4084	4529	2933	4643
ENSG00000069998	397	733	682	574	412	778	572	682
ENSG00000070010	1825	2162	1613	2116	2040	2047	1360	2080
ENSG00000070018	7	2	0	8	1	3	0	3
ENSG00000070019	0	0	0	0	0	0	0	0
ENSG00000070031	0	0	0	0	0	0	0	0
ENSG00000070047	1511	1455	1434	1503	1528	2003	1419	2503
ENSG00000070061	1472	1530	1276	1655	1716	1803	1150	1757
ENSG00000070081	2226	3854	3309	2919	2862	2929	2880	4145
ENSG00000070087	1	2	4	7	5	5	1	3
ENSG00000070159	978.98	1921.1	800.39	1494.5	689.79	1619.88	518.99	1285.73
ENSG00000070182	4.04	1	3	6.02	1	4	0	4
ENSG00000070190	528	948	636	564	546	849	584	744
ENSG00000070193	0	0	0	1	0	0	2	0
ENSG00000070214	62	92	219	165	272	158	226	206
ENSG00000070269	209	139	226	193	271	190	168	192
ENSG00000070366	300	271	302	262	270	320	226	359
ENSG00000070367	2215	2408	2368	2376	2918	3138	2312	2854
ENSG00000070371	14	4	8	6	26	15	4	9
ENSG00000070388	0	0	0	0	0	0	1	0
ENSG00000070404	8	11	10	9	19	17	15	11
ENSG00000070413	1177	1092	1284	1386	1342	1364	1058	1622
ENSG00000070423	903	832	698	1041	918	1100	703	1228
ENSG00000070444	13	28	17	22	10	22	16	21
ENSG00000070476	496	508	496	572	599	627	504	805
ENSG00000070495	1311	1204	1232	1437	1430	1485	1046	1962
ENSG00000070501	296	336	204	294	239	302	189	283
ENSG00000070526	2	0	0	0	0	1	0	0
ENSG00000070540	1312.4	1375.83	2376.01	2516.13	1563.69	1711.76	2210.73	3008.13
ENSG00000070601	1	1	0	3	5	0	2	0
ENSG00000070610	1589	1462	1490	1573	1471	1387	1295	1922
ENSG00000070614	2	10	13	34	13	15	9	18
ENSG00000070669	1745	2128	2047	2087	1742	1923	1705	2209
ENSG00000070718	527	425	611	499	674	648	511	755
ENSG00000070729	0	1	0	0	0	0	0	0
ENSG00000070731	0	7	4	5	6	3	4	12
ENSG00000070748	0	0	0	0	0	0	0	0
ENSG00000070756	6639	7023	6647	7564	7367	8043	6756	8819
ENSG00000070759	30	39	54	78	50	52	38	79
ENSG00000070761	748	847	849	936	948	903	766	1049
ENSG00000070770	1298	1289	759	1254	1563	1225	737	1515
ENSG00000070778	0	2	0	2	0	4	0	4
ENSG00000070785	569	603	481	571	504	562	448	537
ENSG00000070808	0	1	0	2	1	2	0	1
ENSG00000070814	1743	1723	1292	1578	1828	1984	1380	2236
ENSG00000070831	3220	3488	3042	3674	3608	4400	3184.98	3422
ENSG00000070882	2127	1803	2058	2443	2003	2003	1815	3330
ENSG00000070886	1	0	0	0	0	0	0	0
ENSG00000070915	2	0	0	3	2	0	1	1
ENSG00000070950	698	781	677	765	843	887	615	805
ENSG00000070961	502	726	1397	830	962	1060	1088	1446
ENSG00000070985	0	0	0	0	0	0	1	0
ENSG00000071051	1084	947	1033	1109.95	1242	1167	1106	1718
ENSG00000071054	2153	2702	1733	2152	2192	2253	1378	2229
ENSG00000071073	1694	1572	1970	2520	1381	1604	1784	2767
ENSG00000071082	2711	2864	2746	3049	4299	4114	3422	3565
ENSG00000071127	17455	17478	12971	16523	18469	18387	11152	16563
ENSG00000071189	621	695	665	951	821	720	657	953
ENSG00000071203	0	0	0	0	0	0	0	0
ENSG00000071205	296	430	305	342	432	348	385	540
ENSG00000071242	52	87	235	95	107	115	199	198
ENSG00000071243	858	785	838	1067	1090	1033	814	1086
ENSG00000071246	11.68	25	55.18	33.83	30.07	46.35	38.12	38.9
ENSG00000071282	15	57	17	1	54	40	11	4
ENSG00000071462	1004	1179	1195	1260	1093.54	1127	1023.57	1430
ENSG00000071537	3228	4070	4376	4200	4085	4168	4058	4807
ENSG00000071539	1380	1606	1143	1219	1659	1578	1122	1520
ENSG00000071553	2498	2610	3781	3660	2894	3314	3403	5129
ENSG00000071564	931	1124	742	896	1198	1177	828	1252
ENSG00000071575	1441	982	675	808	890	1009	584	677
ENSG00000071626	474	503	488	608	523	669	506	660
ENSG00000071655	792	968	952	985	839	971	802	1526
ENSG00000071677	0	0	0	0	0	0	0	0
ENSG00000071794	1207	1170	915	1150	1650	1490	920	1189
ENSG00000071859	1197	1175	1296	1409	1242	1688	1446	2264
ENSG00000071889	310	238	243	270	358	288	242	332
ENSG00000071894	1752	2028	1654	1981	1917	2215	1704	2953
ENSG00000071909	9	2	3	10	5	4	10	4
ENSG00000071967	10	56	61	83	28	55	83	183
ENSG00000071991	0	0	1	1	0	0	0	0
ENSG00000071994	1181	897	1244	1415	1659	1288	1054	1597
ENSG00000072041	0	0	1	0	1	1	0	0
ENSG00000072042	1861	1833	2392	2806.66	2476.99	2062.7	2283	3239.81
ENSG00000072062	121	134	102	96	147	152	76	144
ENSG00000072071	3	8	6	4	2	6	1	5
ENSG00000072080	0	0	0	0	0	0	0	0
ENSG00000072110	1182	371	667	157	390	630	513	366
ENSG00000072121	342.97	270	305	408	386	419.85	363	478
ENSG00000072133	0	0	0	0	6	1	0	0
ENSG00000072134	14	29	18	20	17	38	14	17
ENSG00000072135	2458	1872	2019	2575	2470	2217	1878	2769
ENSG00000072163	18	38	27	19	1	29	13	22
ENSG00000072182	4	2	0	7	1	0	0	0
ENSG00000072195	0	3	1	0	2	1	1	6
ENSG00000072201	1	6.47	5.33	0	6.16	2.21	5.26	4.42
ENSG00000072210	270	319	260	225	481	424	243	311
ENSG00000072274	15825	23229	32018	38453	20962	27399	30476	51998
ENSG00000072310	1831	1790	2448	2104	1460	2371	2774	3378
ENSG00000072315	0	3	0	0	0	1	0	0
ENSG00000072364	476	540	547	457	552	603	544	835
ENSG00000072401	373	492	375	490	625	663	410	407
ENSG00000072415	157	188	106	110	274	187	89	142
ENSG00000072422	0	7	4	0	0	2	9	0
ENSG00000072444	1.5	7.57	11.76	34.88	2.61	3.34	4.44	16.57
ENSG00000072501	3854	3767	3654	3556	4058	4450	3326	4778
ENSG00000072506	1061	1099	962	1057	1138	1246	964	1424
ENSG00000072518	1356	1556	1136	1408	1268	1526	928	1357
ENSG00000072571	1197	1393	1238	1140	1089	1459	1261	1565
ENSG00000072609	1754	1874.66	1778	2059	1869	1980.85	1651.87	2652
ENSG00000072657	0	0	1	7	0	1	1	0
ENSG00000072682	423	406.38	276	252.58	376	530	179	311
ENSG00000072694	4	1	4	9	2	6.69	0	1
ENSG00000072736	4297.45	4158.02	3962.17	3879.64	4507.1	4652.72	4003.73	4914
ENSG00000072756	455.47	448	367	390.08	451.27	378.91	389.57	534.07
ENSG00000072778	2526	3553	3086	3532	2886	3680	2540	3824
ENSG00000072786	7028	5930	5878	6677	7264	7411	5843	8515
ENSG00000072803	1085	1052	895	1047	1230	1180	910	1354
ENSG00000072818	4705	4423	4124	5290	4161	4674	3829	6324
ENSG00000072832	219	50	34	275	145	145	35	180
ENSG00000072840	6	8	24	33	28	34	47	30
ENSG00000072849	1509	1849	1652	1815	1704	1902	1236	1859
ENSG00000072858	266	447	350	406	362	388	312	471
ENSG00000072864	1110.04	1104.99	989	1147	974	1088	833	1473
ENSG00000072952	0	4	1	1	2	0	2	1
ENSG00000072954	1	4	2	0	18	5	6	7
ENSG00000072958	4126	4301	3089	3920	3401	4006	2503	4269
ENSG00000073008	494	296	306	253	408	405	297	451
ENSG00000073009	849.89	823.65	770.04	974.32	768.48	909	686.05	1103.26
ENSG00000073050	872	799	537	763	711	613	486	953
ENSG00000073060	320	300	688	445	645	648	790	1087
ENSG00000073067	0	0	0	0	0	0	0	0
ENSG00000073111	7322	7223	7039	6393	9940	9398	6875	10244
ENSG00000073146	0	0	1	0	0	0	1	0
ENSG00000073150	15	6	26	12	29	21	8	30
ENSG00000073169	223	238	360	220	241	388	336	441
ENSG00000073282	8	25	53	67	15	14	27	59
ENSG00000073331	137	400	396	660	275	255	369	732
ENSG00000073350	391	275	365	381	287	310	292	386
ENSG00000073417	90	132	163	112	182	163	137	176
ENSG00000073464	3	0	0	0	2	3	0	5
ENSG00000073536	112	244	108	106	136	171	119	147
ENSG00000073578	4694	5033	4069	4916	5105	5454	3767	5726
ENSG00000073584	3155	3360	3120	3447	4209	4222	2937	3534
ENSG00000073598	5	3	1	2	9	3	1	5
ENSG00000073605	67	131	78	100	49	88	63	89
ENSG00000073614	2280	2494	2347	2624	2317	2550	2085	2758
ENSG00000073670	0	0	0	0	1	0	0	2
ENSG00000073711	1	4	7	4	12	0	0	12
ENSG00000073712	10	0	14	1	5	0	9	13
ENSG00000073734	2	3	4	1	1	0	0	0
ENSG00000073737	9	52	4	1	8	12	15	1
ENSG00000073754	0	0	0	0	0	0	0	0
ENSG00000073756	10	56	154	65	16	150	170	88
ENSG00000073792	1	0	1	0	0	5	1	2
ENSG00000073803	283	326	205	372.61	356	365.76	236	363
ENSG00000073849	2399	2510	3519	3920	1758	1880	2366	3590
ENSG00000073861	2862	2736	3751	4869	2865	3661	2915	5347
ENSG00000073905	1	1	5	1	0	0	0	0
ENSG00000073910	4	8	47	12	1	23	31	19
ENSG00000073921	1829	2020	2361	2119	1821	2439	2315	3045
ENSG00000073969	1373	1444	1185	1326	1423	1483	1104	1387
ENSG00000074047	2	5	3	22	8	1	2	6
ENSG00000074054	1292	1414	1205	1349	1412	1573	1022	1538
ENSG00000074071	1129	1191	1134	1141	1437	1489	1076	1630
ENSG00000074181	0	0	1	0	0	0	0	0
ENSG00000074201	885	880	860	1019	1176	1152	942	1114
ENSG00000074211	0	0	0	1	0	0	0	0
ENSG00000074219	0	0	0	0	0	0	0	0
ENSG00000074266	1049	1243	1505	1530	1366	1702	1628	2455
ENSG00000074276	0	0	1	0	4	0	1	0
ENSG00000074317	0	0	0	0	1	0	2	0
ENSG00000074319	1723	1683	1662	1905	1881	1756	1546	1970
ENSG00000074356	809	860	687	773	968	840	642	955
ENSG00000074370	4848	4286	3870	4606	4329	4302	3487	5511
ENSG00000074410	3	2	20	4	9	2	21	8
ENSG00000074416	5	12	7	23	6	13	13	146
ENSG00000074527	0	1	0	0	0	2	0	0
ENSG00000074582	335.52	271	233	283	267	308	206	340
ENSG00000074590	0	0	0	2	0	5	0	1
ENSG00000074603	1291	1460	1341	1527	1659	1921	1467	1655
ENSG00000074621	55	24	32	28	52	47	31	51
ENSG00000074657	150	59	26	40.95	234	39	20.91	76
ENSG00000074660	3	3	4	3	5	7	7	13
ENSG00000074695	2692	3605	4244	4040	3792	3659	3371	3821
ENSG00000074696	1325	1630	1219	1472	1791	1943	1099	1704
ENSG00000074706	289	223	107	301	289	138	67	120
ENSG00000074755	483	564	466	523	460	531	381	616
ENSG00000074771	0	0	0	0	0	0	0	0
ENSG00000074800	79408	88132	53376	62271	80302	84968	46706	78435
ENSG00000074803	1	2	0	0	1	1	2	0
ENSG00000074842	2207	3072	3176	2396	2577	2695	2380	2620
ENSG00000074855	20	14	10	24	10	12	12	14
ENSG00000074935	302	450.87	329	421.94	278	331	370	506
ENSG00000074964	0	6	2	2	0	3	0	0
ENSG00000074966	227	273	328	170	240	517	244	317
ENSG00000075035	2	0	0	3	3	1	2	2
ENSG00000075043	0	1	1	2	0	5	0	4
ENSG00000075073	0	6	1	0	0	2	1	0
ENSG00000075089	657	667	884	889	980	836	805	1082
ENSG00000075131	545.44	569.15	446	520	589.2	599	543	674.45
ENSG00000075142	2221	2493	2094	2631	3041	2958	2279	3092
ENSG00000075151	1241	1292	1339	1814	1350	1551	1279	1906
ENSG00000075188	764	888	551	666	803	906	515	689
ENSG00000075213	2	0	14	2	4	8	3	5
ENSG00000075218	1023	929	968	869	896	1061	921	1357
ENSG00000075223	0	0	0	0	0	0	0	0
ENSG00000075234	901	450	509	622	1145	757	508	887
ENSG00000075239	1732	1625	1619	1529	2271	1935	1473	1788
ENSG00000075240	1002	876	602	642	619	698	517	773
ENSG00000075275	1	1	0	4	2	0	3	0
ENSG00000075290	1	4	10	8	11	4	1	6
ENSG00000075292	1372	1358	1401	1447	1510	1776	1351	1835
ENSG00000075303	562	625	596	721	690	782	621	806
ENSG00000075336	335	400	298	315	433	505	309	344
ENSG00000075340	374	345	262	326	282	415	207	423
ENSG00000075388	0	0	0	0	0	0	0	0
ENSG00000075391	0	2	1	0	1	1	0	0
ENSG00000075399	12	29	20	19	37	32	20	12
ENSG00000075407	443	483	450	569	597	535	405	691
ENSG00000075413	1674	1756	1417	1566	1813	1901	1461	1791
ENSG00000075415	4984	5238	4892	5823	6048	6087	5041	6090
ENSG00000075420	732	625	1483	1167	815	1070	942	1226
ENSG00000075426	1109	1002	1128	1563	1660	1359	1092	1728
ENSG00000075429	0	0	0	0	0	0	0	0
ENSG00000075461	0	0	0	0	0	0	0	1
ENSG00000075539	937	1034	929	857	1016	1107	780	1019
ENSG00000075568	1210	1295	1251	1277	1399	1745	1368	1445
ENSG00000075618	56	69	27	19	42	25	26	51
ENSG00000075624	357220	345129	253145	323991	352723	378603	217325	325519
ENSG00000075643	29	12	34	19	10	4	20	20
ENSG00000075651	118	96	133	143	149	109	105	227
ENSG00000075673	0	6	6	0	9	7	18	1
ENSG00000075702	644	623	616	618	573	649	696	1001
ENSG00000075711	684	629	668	885	722	765	609	759
ENSG00000075785	3425	3695	4138	4561	4002	4895	4515	6234
ENSG00000075790	935.06	1034.19	1068	1234.19	1183.89	1307	1047.81	1464.28
ENSG00000075826	1204.9	1479.24	939.28	1353.97	1644.06	1407.1	1213.69	1951.37
ENSG00000075856	1411	1680	1572	1583	1537	1740	1533	2114
ENSG00000075884	3031	2990	3205	3274	2914	3437	3149	4212
ENSG00000075886	0	0	0	0	1	0	0	2
ENSG00000075891	0	0	0	0	0	0	1	0
ENSG00000075914	487	523	414	503	594	616	425	623
ENSG00000075945	1087	1054	880	1290	1161	1115	843	1396
ENSG00000075975	1329	1482	1210	1412	1284	1464	1082	1631
ENSG00000076003	5244	5758	4841	4286	7416	6508	4844	6228
ENSG00000076043	802	913	991	933	1172	1139	969	1174
ENSG00000076053	468.51	470.52	582.39	704.13	697	727.85	582.49	705.11
ENSG00000076067	69	10	30	24	89	40	39	57.96
ENSG00000076108	948	953	860	1001	981	1194	915	1295
ENSG00000076201	147	155	162	132	198	167	182	330
ENSG00000076242	1080	1470	1451	1439	1061	1324	1306	1561
ENSG00000076248	1389	1654	1611	1408	2680	2332	1880	2326
ENSG00000076258	2	5	28	5	23	30	21	15
ENSG00000076321	274	379	350	511	416	408	283	459
ENSG00000076344	0	0	0	0	0	0	0	0
ENSG00000076351	37.4	47.11	36.5	43.69	60.85	52.78	46.8	89.39
ENSG00000076356	3	17	9	20	5	2	9	19
ENSG00000076382	3733	3809	3162	3231	3774	4250	2929	4495
ENSG00000076513	2151.15	2311.13	2230.08	2678.98	2681.24	2577.57	2131.75	3143.77
ENSG00000076554	717.01	767	1171	1011.04	1035.25	1324	923	807.81
ENSG00000076555	39	58	75	28	50	66	64	88
ENSG00000076604	247	294	199	254	295	284	169	332
ENSG00000076641	3942	3654	3881	4279	4286	3621	3067	5444
ENSG00000076650	305	320	318	273	342	313	314	402
ENSG00000076662	1849	1994	1732	2239	2210	2087	1670	2229
ENSG00000076685	2220	2412	1944	2159	2964	2830	1831	2421
ENSG00000076706	55	33	49	54	34	23	50	147
ENSG00000076716	0	0	0	0	0	0	0	0
ENSG00000076770	160	201	211	255	196	249	234	199
ENSG00000076826	11	7	1	11	13	2	3	12
ENSG00000076864	0	4	1	2	7	1	2	8
ENSG00000076924	626	361	319	744	657	374	307	1016
ENSG00000076928	4794	4137	5048	5105	4673	4947	4817	7494
ENSG00000076944	1717	1584	1757	2121	1723	1824	1570	2389
ENSG00000076984	75	72	85	85	91	103	75	126
ENSG00000077009	0	0	0	0	0	0	0	0
ENSG00000077044	1445.67	1256.7	1058.87	1314.63	1083.91	1092.68	1104.71	1769.81
ENSG00000077063	1	0	0	0	0	0	0	1
ENSG00000077080	0	0	0	0	0	0	0	2
ENSG00000077092	0	0	2	0	0	2	0	0
ENSG00000077097	3510	4438	4913	4522	4921	5372	4732	6305
ENSG00000077147	4392	5647	6039	5484	6282	6931	4904	5532
ENSG00000077150	1417	2228	1914	2533	1623	2031	1737	3710
ENSG00000077152	980	955	995	1128	827	1118	934	1182
ENSG00000077157	146	107	127	141	157	100	111	135
ENSG00000077232	1537	1886	1993	2240	1711	2176	1871	2652
ENSG00000077235	1763	1861	1551	1788	1809	1952	1625	2546
ENSG00000077238	2489	2102	1906	2290	2739	2512	1934	2935
ENSG00000077254	1469	1433	1330	1351	1480	1649	1301	1870
ENSG00000077264	1	0	3	1	1	2	3	10
ENSG00000077274	0	0	0	0	0	0	0	0
ENSG00000077279	0	2	0	0	0	0	0	1
ENSG00000077312	893	808	837	969	782	932	846	1059
ENSG00000077327	7	13	6	8	14	11	5	18
ENSG00000077348	237	264	255	294	274	298	249	414
ENSG00000077380	921.9	953.08	822.98	932.1	897.96	1090.14	804.97	1148.93
ENSG00000077420	1035	809	698	1068	1031	911	723	1311
ENSG00000077454	1700	1619	1617	1844.53	1671	1770.69	1521.08	2263
ENSG00000077458	481	589	592	602	561	677	588	699
ENSG00000077463	26	10	14	23	29	29	14	43
ENSG00000077498	0	0	0	0	0	0	0	0
ENSG00000077514	937	979	930	1109	1072	1162	951	1313
ENSG00000077522	3	2	1	1	0	0	3	5
ENSG00000077549	6558	6745	4690	6558	6043	6664	4299	6466
ENSG00000077585	79	117	165	326	129	116	114	306
ENSG00000077616	0	1	0	2	0	1	1	0
ENSG00000077684	920	1013	1098	1215	1111	1160	962	1379
ENSG00000077713	65	83	120	269	185	121	130	313
ENSG00000077721	2759	2882	2468	3104	3609	3378	2428	3278
ENSG00000077782	179	360	170	280	129	302	319	628
ENSG00000077800	0	1	0	2	0	0	0	0
ENSG00000077809	3762.55	3762.57	3609.77	3795.32	4475.58	4534.4	3540.21	4444.18
ENSG00000077935	5	7	17	3	6	23	18	0
ENSG00000077942	0	0	0	0	0	4	0	0
ENSG00000077943	0	1	0	0	2	3	0	1
ENSG00000077984	2259	1607	2517	2780	4118	2632	2805	4100
ENSG00000078018	0	0	8	0	6	3	5	1
ENSG00000078043	212	239	239	210	307	368	256	291
ENSG00000078053	4	4	3	4	2	1	1	3
ENSG00000078061	2020	2218	2142	2210	2112	2334	1908	2677
ENSG00000078070	300	469	527	369	424	580	488	598
ENSG00000078081	91	99	134	125	171	141	185	248
ENSG00000078098	0	1	0	1	2	0	0	0
ENSG00000078114	0	9	22	6	28	98	24	20
ENSG00000078124	317	351	296	337	519	498	294	344
ENSG00000078140	964	1195	975	1239	1286	1317	1055	1127
ENSG00000078142	694	727	651	721	870	859	544	931
ENSG00000078177	1217	1300	1388	1424	1267	1708	1242	1799
ENSG00000078237	561	630	291	439	914	734	342	557
ENSG00000078246	262	221	211	322	273	333	246	353
ENSG00000078269	1807	2014	1525	2197	1243	1824	1112	2041
ENSG00000078295	1	3	1	2	2	3	9	6
ENSG00000078304	3766	3715	3744	5184	4112	4437	3654	5146
ENSG00000078319	85.1	101.95	63	82.8	75	133	75	97.36
ENSG00000078328	0	0	0	0	2	0	0	0
ENSG00000078369	7251	8482	6954	8693	7617	8798	6114	9715
ENSG00000078399	0	0	0	0	0	0	0	0
ENSG00000078401	0	0	0	1	1	0	0	4
ENSG00000078403	241	239	284	216	292	268	258	260
ENSG00000078487	23	27	28	28	17	5	35	38
ENSG00000078549	0	0	0	1	4	5	3	1
ENSG00000078579	0	0	0	0	0	0	0	0
ENSG00000078589	339	408	610	593	519	545	703	780
ENSG00000078596	1235	941	3303	2562	3856	3177	3586	3273
ENSG00000078618	4006	4374	4185	4851.99	4313	5112.99	4268	5773
ENSG00000078668	4169	4599	3659	4403	4638	4824	3402	4853
ENSG00000078674	2258	2039	2601	2471	2363	3011	2790	3318
ENSG00000078687	195.94	306.83	251.12	186.96	175.07	237.67	228.48	328.14
ENSG00000078699	420	457	479	478	465	576	477	701
ENSG00000078725	0	0	0	1	0	0	0	1
ENSG00000078747	1030	1208	944	1210	1163	1034	861	1385
ENSG00000078795	0	4	1	1	1.18	1	1	3
ENSG00000078804	86	125	101	115	125	106	128	280
ENSG00000078808	2123	2489	2695	2802	2332	2538	2154	3710
ENSG00000078814	5	4	1	0	6	3	4	3
ENSG00000078898	0	0	0	0	0	0	0	0
ENSG00000078900	231.24	120	116	260	230.67	82	49.62	254
ENSG00000078902	1035	1104	1333	1356	1160	1456	1303	2042
ENSG00000078967	92.75	139.88	92.82	82.55	151.21	126.96	99.65	145.56
ENSG00000079101	0	0	0	0	0	0	0	0
ENSG00000079102	2	5	4	7	5	1	2	1
ENSG00000079112	0	0	0	0	0	0	0	0
ENSG00000079134	592	638	583	634	710	720	569	816
ENSG00000079150	30	35	39	38	71	72	37	36
ENSG00000079156	41	31	39	54	31	41	49	59
ENSG00000079215	0	0	2	1	0	1	4	1
ENSG00000079246	10321	11318	9997	11636	13581	14115	9025	12382
ENSG00000079257	254	294	189	256	262	270	171	256
ENSG00000079263	819.62	1212.06	1133.66	1136.71	993.33	1272.34	980.58	1348.86
ENSG00000079277	2099	1549	1560	2234	1720	1961	1333	1942
ENSG00000079308	4	3	3	3	9.68	6	2	10.76
ENSG00000079313	188	180	141	142	196	129	110	224
ENSG00000079332	1909	1864	1557	2636	2303	2075	1536	2963
ENSG00000079335	375	404	657	878	572	537	634	967
ENSG00000079337	16	6	36.82	12	18	14	18	9
ENSG00000079385	284	64	126	94	448	134	109	165
ENSG00000079387	904	1022	907	1077	974.97	1012	950	1223
ENSG00000079393	0	0	3	1	0	0	2	1
ENSG00000079432	172	187	140	186	206	193	160	251
ENSG00000079435	67	63	71	73	66	63	55	89
ENSG00000079459	6100	4980	5467	6987	8365	5757	5828	9193
ENSG00000079462	470.82	479.93	396.87	449.88	558.93	628.89	472.88	711.67
ENSG00000079482	0	0	1	0	0	1	0	0
ENSG00000079557	0	0	0	0	0	0	0	0
ENSG00000079616	4037	3669	3982	3982	3605	4080	3821	5654
ENSG00000079689	0	0	0	0	0	0	0	0
ENSG00000079691	9	13	23	13	4	30	23	10
ENSG00000079739	1080	1278.98	1006	1096	1317	1506	975	1140
ENSG00000079785	1802	2064	1609	1827	2259	2410	1608	2148
ENSG00000079805	7434	8471	5894	8693	6377	7271	4816	8875
ENSG00000079819	813	840	931	1082	1119	1431	846	1725
ENSG00000079841	0	2	1	4	1	2	2	1
ENSG00000079931	1	1	0	0	0	1	1	0
ENSG00000079950	392	535	469	530	404	501	424	505
ENSG00000079974	310.27	321.73	284.62	289.08	329.92	364.77	314.73	353.3
ENSG00000079999	2257	2499	2209	2542	2603	2567	2029	3370
ENSG00000080007	4	26	166.95	45	9	93	157.94	109.95
ENSG00000080031	0	0	0	2	0	0	0	0
ENSG00000080166	0	1	1	1	2	0	2	0
ENSG00000080189	927	1110	1196	1306	984	1096	1091	1588
ENSG00000080200	22.37	9.01	19.46	15.78	40.46	34.9	21.73	79.51
ENSG00000080224	0	0	0	0	0	0	0	0
ENSG00000080293	0	1	0	0	4	0	0	0
ENSG00000080298	66	90	84	108	70	102	88	101
ENSG00000080345	1616	1790	1662	1599	2094	2235	1739	2300
ENSG00000080371	1299	1620	1318	1771	1581	1767	1219	1702
ENSG00000080493	2	0	9	12	2	4	3	11
ENSG00000080503	3787	3277	2779	3167	3774	4016	2775	5043
ENSG00000080511	0	0	0	0	0	0	0	0
ENSG00000080546	323	251	348	589	508	347	236	509
ENSG00000080561	12	18	50	43	71	26	44	128
ENSG00000080572	0	0	0	0	0	0	0	0
ENSG00000080573	0	0	0	1	0	0	0	0
ENSG00000080603	1647	1773	1526	1534.94	1682	1833.84	1567	2444
ENSG00000080608	753	883	838	965	1111	1215	876	1430
ENSG00000080618	0	2	3	0	2	1	0	0
ENSG00000080644	1	1	0	3	3	3	1	4
ENSG00000080709	0	0	0	0	0	2	0	0
ENSG00000080802	393	407	422	572	567	555	484	634
ENSG00000080815	1475	1561	1720	2007	1750	1771	1519	2461
ENSG00000080819	610	889	535	629	919	986	514	781
ENSG00000080822	5300	6263	7133	8495	7830	7021	5798.93	9613
ENSG00000080823	32	18	17	40	23	43	19	60
ENSG00000080824	11730.5	12694	10310	12076	14388	15368	9673	12851
ENSG00000080839	1788	1823	1712	1717	2490	2198	1794	2160
ENSG00000080845	795.96	673	356	596	535	656	308	449
ENSG00000080854	85	86	62	27	34	96	100	146
ENSG00000080910	0	0	0	0	0	0	0	0
ENSG00000080947	9.2	21.69	10.43	15.67	19.63	19.26	5	10.63
ENSG00000080986	2339	2295	2191	2303	2149	2550	2253	3118
ENSG00000081014	626	591	550	634	667	796	619	652
ENSG00000081019	362	336	456	457	423	442	343	476
ENSG00000081026	102	57	123	139	102	90	118	250
ENSG00000081041	0	2	0	0	1	4	0	0
ENSG00000081051	0	0	0	0	0	0	0	0
ENSG00000081052	7	3	2	1	0	1	4	4
ENSG00000081059	5	4	14	13	23	22	15	17
ENSG00000081087	1015	1105	1513	1733	1382	1650	1425	2264
ENSG00000081138	0	0	0	0	0	3	1	0
ENSG00000081148	2	0	5	3	0	0	4	0
ENSG00000081154	1742	1994	1944	2239	2710	2848	1662	2250
ENSG00000081177	119	127	179	80	224	170	173	174
ENSG00000081181	197.93	194.53	152.52	236.24	313.14	197.91	123.41	211.88
ENSG00000081189	1	2	0	0	0	3	7	8
ENSG00000081237	22278	22463	20755	29318	24960	25365	20277	30555
ENSG00000081248	0	0	0	0	0	0	0	0
ENSG00000081277	1	2	2	2	0	0	2	1
ENSG00000081307	1171.86	1312.66	1243.81	1645.84	1253.54	1436.59	1000.49	1437.32
ENSG00000081320	5340	4555	5322	7135	5850	7278	4840	6155
ENSG00000081377	392.84	666.22	896.68	530.1	511.25	673.34	756.44	930.81
ENSG00000081386	77	86	94	130	84	128	77	133
ENSG00000081479	0	1	3	1	9	1	1	0
ENSG00000081665	67	125	93	76	130	114	119	131
ENSG00000081692	440.88	344.34	447.66	415.14	561.15	552.97	479.81	624.09
ENSG00000081721	576	601	551	583	641	759	464	656
ENSG00000081760	1092	856	1103	844	1766	1291	1083	1405
ENSG00000081791	592	613	539	724	619	658	543	883
ENSG00000081800	0	0	0	1	2	0	0	4
ENSG00000081803	0	0	0	2	0	2	0	0
ENSG00000081818	2	0	0	0	0	0	1	0
ENSG00000081842	0	0	0	0	0	0	0	1
ENSG00000081853	0	0	0	0	0	0	0	0
ENSG00000081870	729	721	659	782	921	844	808	974
ENSG00000081913	93	121	134	133	164	117	144	154
ENSG00000081923	0	2	1	3	1	0	1	0
ENSG00000081985	3704	5397	5131	8734	3489	4044	3687	8148
ENSG00000082014	11	6	31	8	17	32	64	31
ENSG00000082068	260	406	309	376	372	525	362	457
ENSG00000082074	3881	3401	3059	4115	3721	4000	2839	4380
ENSG00000082126	1	3	1	0	0	1	0	4
ENSG00000082146	408	426.99	463	504.99	687.98	609	522	568
ENSG00000082153	10721.5	11911.8	10962.3	12683	14638.8	15846.9	9892.26	13957.6
ENSG00000082175	1	5	3	5	12	1	0	2
ENSG00000082196	6	23.23	27.84	21	7	15.69	23.44	48.93
ENSG00000082212	1469	1414	1493	1830	1919	1889	1579	1974
ENSG00000082213	686	683	566	647	778	751	585	685
ENSG00000082258	535	617	682	878	800	758	605	839
ENSG00000082269	81	131	147	220	208	173	159	211
ENSG00000082293	4	2	11	6	1	3	7	13
ENSG00000082397	0	0	0	0	0	0	0	0
ENSG00000082438	0	3	3	3	4	6	6	4
ENSG00000082458	950	734	586	706	832	693	488	849
ENSG00000082482	0	0	0	1	0	0	0	0
ENSG00000082497	2	1	0	4	0	0	0	1
ENSG00000082512	951	880	800	1021	863	1159	795	1256
ENSG00000082515	1055	1119	810	1070	1110	1185	786	992
ENSG00000082516	572	651	426	490	643	648	535	735
ENSG00000082556	2	0	2	0	6	6	0	1
ENSG00000082641	2392	2829	2782	3391	2200	1950	2065	3731
ENSG00000082684	0	5	0	0	4	3	3	0
ENSG00000082701	667	743	682	787	871	846	609	774
ENSG00000082781	4	32	130	46	3	112	171	153
ENSG00000082805	321	603	408	349	395	467	412	501
ENSG00000082898	2809	2666	1924	2560	3725	2996	1906	3487
ENSG00000082929	0	0	0	0	0	0	0	0
ENSG00000082996	989	1115	1320	1394	962	1222	1215	1528
ENSG00000083067	0	10	1	8	4	2	0	1
ENSG00000083093	474	575	628	627	751	735	616	932
ENSG00000083097	92.73	129.37	154.7	221.2	167.98	125.82	181.82	219.68
ENSG00000083099	570	660	686.59	864	710.07	877	801.54	964
ENSG00000083123	181	212	248	277	358	289	256	294
ENSG00000083168	813	856	820	972	1039	1052	918	1337
ENSG00000083223	1595	1806	1374	1953	1769	1690	1263	2133
ENSG00000083290	379	290	401	500	351	424	391	607
ENSG00000083307	1	1	1	0	0	0	0	0
ENSG00000083312	1108	1323	1270	1185	1527	1440	1162	1366
ENSG00000083444	935	807	857	867	1130	1059	628	914
ENSG00000083454	3168.44	6274.93	5239.21	12176	2639.1	2637	2036.18	7107.96
ENSG00000083457	5112	1795	957	2155	6934	3139	1407	3710
ENSG00000083520	1143.09	1480.16	1353.93	1411.98	1752.3	1914.98	1267.69	1785.3
ENSG00000083535	387	359	337	369	318	380	329	502
ENSG00000083544	206	248	227	195	213	253	183	272
ENSG00000083622	0	0	0	0	0	0	0	0
ENSG00000083635	161	192	173	157	200	237	136	216
ENSG00000083642	1978	2174	1748	1812	2334	2381	1808	2329
ENSG00000083720	1591	1612	1825	1953.99	1878	2036	1757	2191
ENSG00000083750	94	124	76	130	143	187	102	138
ENSG00000083782	0	0	0	0	0	0	0	0
ENSG00000083799	6167	7621	8028	9535	7416	8874	6291	8954
ENSG00000083807	57	77	93	54	98	82	85	89
ENSG00000083812	238.54	256.91	347.35	381.29	381.53	320.3	349.01	515.98
ENSG00000083814	163	224	241	212	147	245	191	265
ENSG00000083817	131	130	94	118	174	185	113	171
ENSG00000083828	149	193	188	234	208	220	162	234
ENSG00000083838	52	68	81	49	85	69	65	106
ENSG00000083842	105	86	89	101	95	95	61	119
ENSG00000083844	145	152	158	174	177	169	137	203
ENSG00000083845	2689	2933	3064	3172	3845	3666	3275	4704
ENSG00000083857	3	4	4	9	1	1	0	6
ENSG00000083896	405	370	347	414	371	418	293	457
ENSG00000083937	655	718	861	975	970	1014	870	1284
ENSG00000084070	5303	12494	5993	8968	5645	7384	4782	9769
ENSG00000084072	825	910	1095	1230	861	1210	1030	1478
ENSG00000084073	2334	2855	2350	3322	2762	3135	1942	3111
ENSG00000084090	5794.59	6432.38	6105.3	6272.1	8460.56	7934.36	5653.52	7790.58
ENSG00000084092	495	524	488	459	598	625	480	733
ENSG00000084093	1521	1713	1280	1621	1811	1649	1315	1920
ENSG00000084110	2	11	8	1	2	5	5	4
ENSG00000084112	1127	991	1019	1127	1481	1326	926	1642
ENSG00000084207	2507	2309	2121	2987	2991	3001	2348	3923
ENSG00000084234	620	693	770	675	962	767	611	870
ENSG00000084444	46	91	98	66	101	115	94	96
ENSG00000084453	0	2	0	4	3	2	0	2
ENSG00000084463	3139	3743	2983	3357	4007	4110	2758	3864
ENSG00000084623	3023	3575	3171	3612	3291	3942	2830	4308
ENSG00000084628	0	1	0	0	2	0	0	0
ENSG00000084636	8	12	33	13	29	106	65	56
ENSG00000084652	3962	4764	4575	4710	4996	5141	4248	6492
ENSG00000084674	1	1	3	2	6	0	0	1
ENSG00000084676	1611	2098	1689	1741	2038	1867	1765	2281
ENSG00000084693	511	502	311	361	430	489	299	409
ENSG00000084710	6	0	3	9	9	6	6	9
ENSG00000084731	194	111	167	184	228	195	160	235
ENSG00000084733	3886	4413	4028	4584	4512	4979	3802	5380
ENSG00000084734	0	0	0	0	0	0	0	0
ENSG00000084754	5510	5495	5581	6521	6908	7230	5543	8816
ENSG00000084764	14	19	29	19	23	17	19	17
ENSG00000084774	841	1241	1288	968	1079	1433	1542	1835
ENSG00000085063	696	827	1236	948	678	1008	1098	1302
ENSG00000085117	6813	8849	7609	7875	5286	8286	4971	9955
ENSG00000085185	22	32	19	37	30	27	20	26
ENSG00000085224	1244	1424	1309	1373	1412	1604	1314	1462
ENSG00000085231	1843	2355	2342	2196.91	3125.97	2835	2455	3273.92
ENSG00000085265	0	0	1	8	0	3	0	0
ENSG00000085274	733	696	627	845	914	833	692	852
ENSG00000085276	0	0	1	0	0	0	1	0
ENSG00000085365	389	403	304	414	529	487	354	444
ENSG00000085377	1750	1720	1483	1956	1979	1809	1254	1888
ENSG00000085382	600	613	506	694	702	737	491	652
ENSG00000085415	1050	990	942	985	1667	1613	1081	1456
ENSG00000085433	438	403	354	431	481	480	353	561
ENSG00000085449	1045	1110	1083	1327	1162	1368	1082	1403
ENSG00000085465	5	5	2	0	15	10	8	6
ENSG00000085491	941.42	756.6	1386.47	1160.1	1047.11	1622.48	1232.67	1264.23
ENSG00000085511	741	735	628	618	819	747	563	835
ENSG00000085514	3.02	1	0	8	11	1	12	4
ENSG00000085552	0	4	0	0	0	1	0	1
ENSG00000085563	133	75	72	180	195	143	79	259
ENSG00000085644	162	197	158	182	174	187	149	210
ENSG00000085662	1986	1688	2202	2194	2314	2518	2347	2968
ENSG00000085719	1400	1417	1208	1598	1955	1679	1277	1566
ENSG00000085721	1532.78	1702.48	1206.98	1544.3	1967.32	1841.78	1167.86	1732.64
ENSG00000085733	5	5	3	10	12	14	7	9
ENSG00000085741	40	5	8	5	0	10	5	3
ENSG00000085760	619	683	515	593	687	685	469	733
ENSG00000085788	1041	1100	1047	1203	1261	1342	858	1275
ENSG00000085831	0	0	0	4	0	2	2	2
ENSG00000085832	1723	2291	2116	2678	2172	2637	2156	3418
ENSG00000085840	1066	1022	889	934	1210	1152	881	1126
ENSG00000085871	83	128	131	138	99	116	120	155
ENSG00000085872	700	800	663	633	820	858	682	1055
ENSG00000085978	784	793	666	862	809	1016	728	1004
ENSG00000085982	221	229	251	184	284	250	243	255
ENSG00000085998	664	801	771	969	650	803	594.37	1082
ENSG00000085999	752	726	595	446	678	638	600	861
ENSG00000086015	789	857	833	886	808	917	716	1071
ENSG00000086061	4396	5407	4769	5891	5806	6026	4211	6158
ENSG00000086062	471	716	349	1076	594	503	302	1318
ENSG00000086065	915	999	921	1280	842	1006	802	1104
ENSG00000086102	977	920	1054	1311	1151	1283	1254	1771
ENSG00000086159	1	1	3	1	4	5	1	1
ENSG00000086189	814	787	834	1084	1141	1136	942	1168
ENSG00000086200	516	584	503	488	699	802	468	731
ENSG00000086205	0	1	0	0	0	0	0	0
ENSG00000086232	3824.16	4185.91	4076.81	4179.02	4576.93	4748.67	3588.26	4943.87
ENSG00000086288	0	0	0	0	0	0	0	0
ENSG00000086289	69	109	139	109	141	156	142	234
ENSG00000086300	1138	1412	1684	1666	1607	1990	1545	1943
ENSG00000086475	1685	2063	1868	2139	2089	2160	1661	2443
ENSG00000086504	1207	1262	1130	1413	1328	1545	1041	1740
ENSG00000086506	0	0	0	0	0	0	0	0
ENSG00000086544	225	155	158	255	217	187	147	341
ENSG00000086548	0	1	2	0	1	0	2	0
ENSG00000086570	1	0	3	2	3	8	2	2
ENSG00000086589	1531	1647	1297	1671	1699	1756	1342	1787
ENSG00000086598	8276.98	10883	11678	11398	11136	11700.9	9605.99	11248
ENSG00000086619	213	222	255	299	272	223	192	264
ENSG00000086666	2168	2095	1864	2427	2496	2387	1728	2682
ENSG00000086696	3	2	1	2	2	5	3	3
ENSG00000086712	288	407	380	408	399	397	364	638
ENSG00000086717	0	0	0	0	0	0	1	0
ENSG00000086730	649	631	799	501	515	711	723	813
ENSG00000086758	2302	2407	2234	2133	2366	2280	2052	2867
ENSG00000086827	1140	1291	1100	1251	1289	1339	1020	1366
ENSG00000086848	459	511	506.06	423.41	501.81	568	446	527.67
ENSG00000086967	0	0	0	2	2	0	0	1
ENSG00000086991	0	0	0	0	1	2	0	1
ENSG00000087008	589	573	534	619	720	633	455	841
ENSG00000087053	1381	1539	1177	1743	1846	1711	1153	1732
ENSG00000087074	1736	2153	2770	2548	2064	2744	2728	4350
ENSG00000087076	2	4	4	5	12	12	45	40
ENSG00000087077	288	338	339	417	361	438	369	643
ENSG00000087085	1	0	1	3	1	4	0	1
ENSG00000087086	59738.8	80960	86422	75634	105152	119619	85004	130488
ENSG00000087087	3278	3175	2743	3172	3667	3781	2315	4009
ENSG00000087088	1923	2048	1598	1791	2174	2405	1599	2278
ENSG00000087095	32	42	37	53	41	40	35	57
ENSG00000087111	1492	1527	1478	1673	1538	1720	1202	1652
ENSG00000087116	2	0	0	0	0	0	0	1
ENSG00000087128	0	2	4	0	1	1	0	0
ENSG00000087152	440	562	457	489	446	522	304	611
ENSG00000087157	880	913	793	1005	1052	1022	761	1148
ENSG00000087191	3045	3593	3397	4159	3514	4025	2990	4317
ENSG00000087206	503	531	471	535	537	564	394	701
ENSG00000087237	0	1	1	0	0	0	0	0
ENSG00000087245	0	3	0	0	0	3	0	0
ENSG00000087250	12	28	4	0	34	35	0	2
ENSG00000087253	12	100	13	5	53	147	62	16
ENSG00000087258	0	6	10	4	5	5	3	5
ENSG00000087263	1341	1530	1159	1395	1628	1717	1310	1574
ENSG00000087266	801	741	580	691	747	846	571	763
ENSG00000087269	1133.85	1658.76	1792.96	1653.89	1751.96	2076.09	1749.94	2732.92
ENSG00000087274	5014	5078	4115	4852	5114	5326	3715	5189
ENSG00000087299	201	226	124	136	236	241	99	125
ENSG00000087301	278	241	413	255	522	405	434	482
ENSG00000087302	1895	1914	2115	2336	2564	2524	2037	2589
ENSG00000087303	6	7	5	10	2	6	7	1
ENSG00000087338	1896	2205	1732	2425	2172	2143	1402	2171
ENSG00000087365	2810	3140	2684	3112	2820	3237	2648	3698
ENSG00000087448	301	320	251	390	356	398	249	397
ENSG00000087460	9630	12026	11400	11804	12936	12054	10671	15586
ENSG00000087470	1610	1648	1339	1518	1687	1887	1362	2039
ENSG00000087494	3	5	2	1	10	11	5	5
ENSG00000087495	0	0	0	0	1	0	0	2
ENSG00000087502	971	1163	936	1169	1302	1212	869	1075
ENSG00000087510	0	0	0	0	0	0	0	0
ENSG00000087586	1734	1796	1355	1478	1663	1946	1377	1989
ENSG00000087589	14	14	34	29	18	29	29	32
ENSG00000087842	99	306	168	181	110	214	155	213
ENSG00000087884	70	60	43	47	71	76	54	53
ENSG00000087903	180	112	130	155	144	105	129	213
ENSG00000087916	0	0	0	0	0	1	0	0
ENSG00000087995	371.51	341.4	309.54	378.17	405.86	428.94	279.75	439.48
ENSG00000088002	0	0	2	1	0	0	0	4
ENSG00000088035	941	914	716	809	917	963	657	867
ENSG00000088038	314.48	340	272.06	258	273	346	255.15	366.11
ENSG00000088053	1	2	2	0	1	1	0	0
ENSG00000088179	860	613	728	1197	784	767	527	807
ENSG00000088205	1505	1501	1486	1675	1725	1826	1496	1808
ENSG00000088247	648	746	579	585	772	667	589	858
ENSG00000088256	2	1	3	3	0	0	0	2
ENSG00000088280	0	0	6	0	1	4	2	0
ENSG00000088298	1053	1095	1214	1309	1175	1098.38	973	1472
ENSG00000088305	25	45	30	27	36	34	47	40
ENSG00000088320	0	0	0	0	0	0	0	0
ENSG00000088325	5096	4694	4215	4472	4794	5432	4022	5529
ENSG00000088340	0	0	0	7	5	1	0	0
ENSG00000088356	615	727	562	657	810	819	487	766
ENSG00000088367	3	4	0	1	0	0	2	5
ENSG00000088386	0	0	0	0	2	0	0	0
ENSG00000088387	1425	1537	1453	1332	1432	1641	1305	1656
ENSG00000088448	1979	1597	1278	2068	2437	2198	1311	3193
ENSG00000088451	541	516	468	450	466	544	554	601
ENSG00000088538	32	25	49	45	29	49	54	65
ENSG00000088543	75	80	71	51	120	138	97	105
ENSG00000088682	624	716	532	669	679	735	519	763
ENSG00000088726	2	1	2	3	1	1	0	0
ENSG00000088727	54	35	30	45	38	49	43	54
ENSG00000088756	0	2	2	2	1	0	0	2
ENSG00000088766	476	598	530	531	689	672	502	633
ENSG00000088782	0	0	0	0	0	0	1	0
ENSG00000088808	81	71	69	92	68	82	76	93
ENSG00000088812	291	248	329	342	373	357	350	347
ENSG00000088826	243	614	427	656	186	252	298	836
ENSG00000088827	0	1	0	0	2	1	0	1
ENSG00000088832	1561.98	2069.9	1825.99	1663.99	1735.99	2246	1611	1843.99
ENSG00000088833	811	939	823	1032	842	943	654	1053.57
ENSG00000088836	27	16	34	20	37	18	27	42
ENSG00000088854	48	84	67	49	93	76	98	92
ENSG00000088876	117	116	99.06	125	112.39	86.72	97	150
ENSG00000088881	3	17	67	64	6	9	29	85
ENSG00000088882	11	37	75	87	10	19	65	130
ENSG00000088888	1041	1390	1159	1194	1245	1322	1148	1506
ENSG00000088899	18	42	20	29	27	36	12	45
ENSG00000088926	0	0	0	0	0	0	0	0
ENSG00000088930	2848	3192	3120	3669	3614	4057	3173	4394
ENSG00000088970	250	205	334	310	304	249	289	505
ENSG00000088986	3508	4121	2526	2974	4037	4103	2318	3167
ENSG00000088992	878	583	1097	1376	1036	1069	960	1492
ENSG00000089006	1647	1504	1522	2102	1933	1804	1552	2337
ENSG00000089009	2430.77	2490.65	2665.76	3026.69	2953.49	3227.83	2433.64	3350.18
ENSG00000089012	1070	671	876	1124	1383	1572	968	1240
ENSG00000089022	617.03	631.97	593.44	866.07	687.03	769.99	566.2	912.03
ENSG00000089041	365	912	2365	1987	679	753	2590	3648
ENSG00000089048	290	328	370	331	433	464	414	544
ENSG00000089050	292	275	283	336	310	373	244	388
ENSG00000089053	4966	5457	5169	5562	5659	5950	4668	6433
ENSG00000089057	341	560	475	495	435	641	540	627
ENSG00000089060	579	622	822	691	674	652	578	927
ENSG00000089063	1586	1827	1772	2194	1756	1870	1607	2170
ENSG00000089091	15	26	22	18	32	29	21	22
ENSG00000089094	739.7	584.11	561.55	555.25	817.41	710.66	601.49	859.4
ENSG00000089101	0	0	0	2	0	0	0	4
ENSG00000089116	0	0	0	0	0	1	0	0
ENSG00000089123	189	193	152	192	207	199	156	223
ENSG00000089127	294	530	593	539	447	578	510	580
ENSG00000089154	2337	2589	2503	2737	2475	2599	2282	3481
ENSG00000089157	12426	13823	15230.9	15874	19267	17065.8	15544	21164.1
ENSG00000089159	6160.57	5363.96	3323.89	5674.77	3958.7	4177.83	2642.66	5042.94
ENSG00000089163	6	11	7	7	3	8	12	10
ENSG00000089169	4	0	1	1	0	1	1	3
ENSG00000089177	173	216	266	321	240	268	242	391
ENSG00000089195	472	587	388	476	614	596	332	446
ENSG00000089199	4	3	3	2	6	15	21	9
ENSG00000089220	1599	2078	2114	2190	2826	2857	2618	3557
ENSG00000089225	0	0	0	0	0	0	0	1
ENSG00000089234	828	1012	901	1104	919	1137	839	1132
ENSG00000089248	3028	3537	3076	3829	3087	3442	2988	3975
ENSG00000089250	4	2	0	3	1	1	1	3
ENSG00000089280	3578	3576	2791	3328	4551	4849	2763.46	4021
ENSG00000089289	537	636	548	681	731	654	640	753
ENSG00000089327	1645	1788	1953	2083	1971	2089	1972	2511
ENSG00000089335	167	137	225	164	200	218	300	239
ENSG00000089336	18.87	0	16.58	45.69	19.49	40.51	36.27	81.72
ENSG00000089351	538.19	422.09	453.05	697.17	447.82	444.03	499.32	819.65
ENSG00000089356	0	0	1	0	0	0	1	0
ENSG00000089472	0	1	1	8	6	4	3	2
ENSG00000089486	457	403	316	372	386	406	298	480
ENSG00000089505	7.99	8.6	12.98	3	9.28	13.19	9.74	6.34
ENSG00000089558	0	2	0	1	0	2	3	1
ENSG00000089597	5617	6472	6295	6302	6911	6793	5683	8123
ENSG00000089639	1845	1889	1528	2371	1746	1898	1443	2476
ENSG00000089682	232	268	198	270	239	260	181	268
ENSG00000089685	3686	4395	3051	3139	3819	4626	2792	3842
ENSG00000089692	11646	13735	9631	20148	12168	12387	8167	22162
ENSG00000089693	2447	2552	2270	2191	2836	2952	2084	2513
ENSG00000089723	260	184	96	150	197	159	71	139
ENSG00000089737	2685	2890	2739	2969	3266	3405	2444	3929
ENSG00000089775	205.25	201.78	215.41	221.12	259.02	236.36	256.47	249.02
ENSG00000089818	802	797	781	1055	803	850	717	994
ENSG00000089820	2436.2	2453.59	2477	3149	2681.53	2847.6	2209.19	3410.23
ENSG00000089847	6	4	12	16	10	16	10	7
ENSG00000089876	432.61	377.4	469.39	625.44	721.15	585.21	584.24	997.68
ENSG00000089902	196	184	146	188	204	163	148	190
ENSG00000089916	401	401	391	508	501	524	435	595
ENSG00000090006	275	171	216	214	515	224	263	343
ENSG00000090013	148	153	204	113	339	293	259	278
ENSG00000090020	586	473	421	449	416	478	392	577
ENSG00000090054	1354	1334	1380	1535	1880	1792	1181	1689
ENSG00000090060	3647	4132	3866	4345	4847	4768	3724	5106
ENSG00000090061	242.91	273.95	196.9	245.53	278.18	267.55	216.48	288.4
ENSG00000090097	221	285	239	251	170	290	202	275
ENSG00000090104	17	149	544	335	113	487	761	712
ENSG00000090238	847	587	716	1227	842	680.92	594	1124
ENSG00000090263	486	608	498	494	528	580	466	708
ENSG00000090266	943	986	689	882	1055	1127	698	808
ENSG00000090273	2452	2793	2564	2705	2635	3344.04	2455	3654
ENSG00000090316	1483	1636	1581	2012	1345	1548	1273	2340
ENSG00000090339	774	1330	3051	3581	2232	2939	2669	5410
ENSG00000090372	1255	1437	1199	1416	1504	1438	1150	1870
ENSG00000090376	44	241	242	449	44	75	54	202
ENSG00000090382	3	0	0	0	1.33	0	0	0
ENSG00000090402	0	0	0	0	1	0	0	0
ENSG00000090432	969	1054	993	1419	1118	1247	874	1675
ENSG00000090447	10	15	7	12	10	20	15	16
ENSG00000090470	307	345	313	306	415	405	366	461
ENSG00000090487	2162	2165	1971	2403	2645	2738	2138	3192
ENSG00000090512	0	0	0	0	0	0	0	0
ENSG00000090520	3643.46	4279	3350	3917.07	3607	3724	2542	3799
ENSG00000090530	0	0	1	2	1	0	1	0
ENSG00000090534	0	0	0	0	0	0	0	0
ENSG00000090539	0	0	0	1	0	0	2	2
ENSG00000090554	233	154	111	199	182	165	112	184
ENSG00000090565	272	284	255	273	380	342	230	359
ENSG00000090581	629	649	750.98	685	736	849	663	1000.52
ENSG00000090612	325.42	414.82	375.51	489	457.78	491.74	387.76	507.85
ENSG00000090615	1070	1142	884	883	1197	902	694	1244
ENSG00000090621	525	598	457	523	723	696	552	690
ENSG00000090659	0	0	1	2	2	1	0	0
ENSG00000090661	46	67	78	129	125	81	96	248
ENSG00000090674	435	431	651	596	379	534	568	952
ENSG00000090686	1546	1832	1691	1709	1702	1928	1454	2041
ENSG00000090776	71	77	65	107	69	119	39	91
ENSG00000090857	500.23	469.88	448.84	748.85	657.1	596.99	512.31	1085.15
ENSG00000090861	8579	10343	9992	8518	8223	8927	8376	11737
ENSG00000090863	6177	5704	5952	6700	5836	6151	5330	6461
ENSG00000090889	1192	1158	981	1007	1109	1325	943	1275
ENSG00000090905	156	169	129	175	196	224	136	191
ENSG00000090920	8	26	12	8	16	19	14	35
ENSG00000090924	418	372	301	397	316	365	282	546
ENSG00000090932	15	9	27	16	41	28	15	13
ENSG00000090971	50	45	32	39	36	49	33	59
ENSG00000090975	20	21	19	33	35	26	44	50
ENSG00000090989	517	533	592	566	594	599	555	681
ENSG00000091009	825	845	768	792	929	885	729	1051
ENSG00000091010	2	1	0	0	0	1	0	0
ENSG00000091039	2794	2412	2844	2744	3177	3305	2589	3146
ENSG00000091073	394.43	323.99	334.5	319.71	339.97	409.83	353.98	434.65
ENSG00000091106	3	5	20	4	16	12	16	13
ENSG00000091127	256	261	293	272	575	538	353	495
ENSG00000091128	0	0	0	0	0	0	0	1
ENSG00000091129	0	0	0	4	3	3	1	3
ENSG00000091136	5	0	2	2	0	2	1	0
ENSG00000091137	148	310	121	67	254	223	59	199
ENSG00000091138	0	0	0	0	0	0	0	0
ENSG00000091140	2604	3075	2501	2939	3359	3373	2265	3362
ENSG00000091157	864	938	957	1098	1062	1278	1034	1261
ENSG00000091164	901	1035	935	994	1185	1177	950	1349
ENSG00000091181	0	0	2	1	0	0	3	3
ENSG00000091262	0	0	0	0	0	0	0	0
ENSG00000091317	4068.17	4227	4045.24	4855	5741.99	5190	3572.33	5166
ENSG00000091409	2412	2423	990	3622	1174	1104	756	1713
ENSG00000091428	0	1	0	4	1	6	6	2
ENSG00000091436	896	913	651	775.91	1044	861	695	1020
ENSG00000091482	0	0	0	0	0	0	0	0
ENSG00000091483	1010	1001	891	1073	1152	1344	930	1193
ENSG00000091490	4523	4331	4757	5484	5926	5317	4629	6339
ENSG00000091513	2	0	1	1	6	6	1	2
ENSG00000091527	3243	3886	3652	3795	4637	4593	3562	4678
ENSG00000091536	4	6	5	12	8	7	3	5
ENSG00000091542	3449	3744	3634	3597	3741	4083	3256	4877
ENSG00000091583	0	0	0	0	1	0	0	0
ENSG00000091592	1718.79	1339.09	896.87	1351.54	1731.3	1333.89	951.34	1445.93
ENSG00000091622	1	2	0	1	1	4	1	0
ENSG00000091640	1232	1080	985	1446	1331	1168	1075	1924
ENSG00000091651	726.61	870.45	752.77	604	1138	1067.37	751.32	942.4
ENSG00000091656	3	1	5	11	0	3	2	4
ENSG00000091664	0	0	0	2	0	0	0	0
ENSG00000091704	1	1	0	5	1	0	0	0
ENSG00000091732	500	502	470	612	652	619	451	698
ENSG00000091831	7	11	9	23	16	20	38	28
ENSG00000091844	0	0	0	0	1	0	0	0
ENSG00000091879	8	7	9	4	9	4	3	3
ENSG00000091947	468	469	501	575	438	485	460	736
ENSG00000091972	0	5	5	5	11	13	35	19
ENSG00000091986	3	6	2	3	4	5	5	10
ENSG00000092009	0	0	0	0	0	0	0	0
ENSG00000092010	6253	6745	7099	7815	6988	7881	6385	7959
ENSG00000092020	1416	1434	1465	1708	1593	1638	1312	1819
ENSG00000092036	665	657	616.3	713	752	612	689	991
ENSG00000092051	4	0	1	3	1	1	4	4
ENSG00000092054	1	0	4	1	8	7	7	28.54
ENSG00000092067	5	5	1	0	2	6	0	0
ENSG00000092068	0	0	2	2	3	1	2	0
ENSG00000092094	499	433	511	481	614.81	534	614	738
ENSG00000092096	1	8	3	4	0	2	11	10
ENSG00000092098	624.53	773.74	658.07	703.86	717.1	731.25	589.66	837.96
ENSG00000092108	1217	1387	1255	1328	1232	1525	1190	1284
ENSG00000092140	509	458	398	463	623	509	345	581
ENSG00000092148	1171	1244	1130	1160	1417	1403	1183	1621
ENSG00000092199	10984	11830	11230	12499	12379	13715	10495.9	14169
ENSG00000092200	1	0	0	1	0	0	2	0
ENSG00000092201	5362	5395	5146	5374	6792	7060	5221	7067
ENSG00000092203	1204.66	1335.82	1102.33	1587.34	1305.8	1527.56	1050.65	1572.89
ENSG00000092208	232	232	184	205	181	207	178	298
ENSG00000092295	2	6	2	1	4	10	1	4
ENSG00000092330	1878	1885	2168	2291	2078	2239	1979	2736
ENSG00000092345	1	0	0	0	0	0	0	0
ENSG00000092377	1	1	1	0	0	0	0	0
ENSG00000092421	5	11.38	4	5	10	5	5	10
ENSG00000092439	1425	1669	1917	1657	2200	2189	2060	2632
ENSG00000092445	2	4	7	7	14	6	13	12
ENSG00000092470	1417	1229	1183	1276	1535	1574	1254	1595
ENSG00000092529	1.84	3.54	8.46	3.78	10.54	30.56	11.34	23.84
ENSG00000092531	1604.37	2015	1967.39	1964.34	1657	2199.56	1720	1891
ENSG00000092607	0	0	1	0	2	1	2	0
ENSG00000092621	2886	5344	5519	4944	2908	4093	4769	5840
ENSG00000092758	4	7	0	2	0	0	0	0
[truncated: 51,599 more rows]
