# Supplementary material for: A culture method with berbamine, a plant alkaloid, enhances CAR-T cell efficacy through modulating cellular metabolism
Source: Commun Biol. 2024 Jun 4;7:685. doi: 10.1038/s42003-024-06297-0 (PMC11150386; doi:10.1038/s42003-024-06297-0)
Supplement: Supplementary file 5 — Supplementary Data 3 [file 42003_2024_6297_MOESM5_ESM.xlsx]

## Sheet: TPM
Ensembl geneID	Control1	Control2	Control3	Control4	BBM1	BBM2	BBM3	BBM4
ENSG00000000003	0	0	0	0	0	0	0	0
ENSG00000000005	0	0	0	0	0	0	0	0
ENSG00000000419	96.93	114.51	97.86	92.77	106.02	100.77	107.49	102.66
ENSG00000000457	12.04	16.01	17.59	23.34	13.52	13.92	15.73	21.97
ENSG00000000460	24.61	23.01	20.84	20.77	24.4	20.37	23.38	19.66
ENSG00000000938	0.19	0.49	0.44	0.17	0.21	0.08	0.78	0.05
ENSG00000000971	3.76	0.13	2.92	9.81	3.69	0.68	1.28	3.52
ENSG00000001036	27.26	28.7	48.74	40.44	44.45	40.18	51.45	45.76
ENSG00000001084	16.25	18.49	25.15	19.95	16.7	15.54	19.85	23.29
ENSG00000001167	20.49	23.53	23.45	22.07	19.22	18.77	25.36	25.02
ENSG00000001460	6.26	7.06	5.51	7.3	5.95	4.74	5.84	6.31
ENSG00000001461	51.5	48.13	43.47	50.18	44.04	40.05	35.8	38.72
ENSG00000001497	28.42	37.41	34.39	33.72	27.83	34.58	37.49	39.52
ENSG00000001561	7.26	7.93	7.33	10.53	7.36	7.58	7.69	7.03
ENSG00000001617	0	0	0	0.05	0.02	0.05	0	0
ENSG00000001626	0	0	0	0	0	0	0	0.01
ENSG00000001629	8.19	7.2	7.5	8.32	7.29	6.19	8.08	7.31
ENSG00000001630	108.71	88.02	149.81	143.38	199.71	115.07	200.35	202.77
ENSG00000001631	12.34	15.3	19.75	16.55	13.46	16.13	20.64	22.37
ENSG00000002016	3.52	2.79	2.27	2.63	3.04	2.83	5.72	3.27
ENSG00000002079	0.6	0.04	0	0	0.04	0.04	0	0
ENSG00000002330	84.61	98.36	81.16	105.43	75.87	81.71	75.13	90.45
ENSG00000002549	86.33	99.23	110.93	105.65	106.71	107.58	112.92	101.26
ENSG00000002586	447.68	468.94	549.77	496.81	439.57	487.72	488	509.52
ENSG00000002587	0.01	0.02	0	0.02	0.04	0.02	0.07	0.03
ENSG00000002726	0.13	0	0.09	0.19	0.22	0.03	0.18	0.12
ENSG00000002745	0.18	0.06	0	0.08	0.11	0.22	0	0
ENSG00000002746	0.41	0.03	0.08	0	0.03	0.22	0.02	0.02
ENSG00000002822	110.99	80.05	80.16	64.71	89.8	85.92	78.82	84.26
ENSG00000002834	84.82	82.86	58.05	73.32	60.35	65.19	53.78	54.05
ENSG00000002919	24.96	24.79	22.73	32.4	23.45	22.66	20.02	27.74
ENSG00000002933	0	0.44	0.38	0	0	0	0.52	0.07
ENSG00000003056	149.11	138.08	200.05	168.84	181.55	171.13	244.82	232.15
ENSG00000003096	0.04	0.16	0	0.13	0.14	0.14	0.18	0.27
ENSG00000003137	0.02	0.02	0.02	0.02	0	0	0	0
ENSG00000003147	10.97	4.58	1.84	1.87	12.36	3.98	1.32	2.69
ENSG00000003249	0	0	0	0	0.04	0	0.05	0
ENSG00000003393	6.74	6.36	8.93	7.38	5.68	8.9	8.53	7.79
ENSG00000003400	9.87	16.47	9.9	11.31	6.76	12.73	8.05	8.04
ENSG00000003402	149.93	224.81	175.41	201.55	153.49	175.06	151.4	214.72
ENSG00000003436	0.05	0.76	0.04	0	0.3	0.19	0	0
ENSG00000003509	14.39	14.74	14.02	16.27	12.56	10.79	10	18.41
ENSG00000003756	55.07	63.71	62.1	68.64	69.58	70.88	83.79	65.68
ENSG00000003987	0.07	0.02	0.08	0.14	0.02	0.12	0	0
ENSG00000003989	0	0	0	0.01	0	0	0	0
ENSG00000004059	189.85	166.7	135.91	147.21	168.81	159.22	147.41	151.72
ENSG00000004139	4.12	4.44	5.62	3.98	4.32	4.27	4.56	4.58
ENSG00000004142	112.1	114.34	110.3	109.91	114.45	110.31	117.34	108.1
ENSG00000004399	0.32	3.86	0.02	2.66	1.22	1.13	0.05	2.12
ENSG00000004455	161.32	180.33	209.58	222.6	147.76	183.66	191.72	224.62
ENSG00000004468	16.37	23.18	15.15	13.27	3.96	6.85	9.02	12.39
ENSG00000004478	36.93	43.37	33.66	41.91	42.86	43.65	39.5	39.15
ENSG00000004487	62.19	60.9	51.34	48.26	66.95	61.69	55.14	56.07
ENSG00000004534	36.97	35.68	33.7	29.5	35.32	35.72	36.29	32.96
ENSG00000004660	0.11	0.18	0.13	0.16	0.59	0.24	0.06	0.6
ENSG00000004700	138.83	135.33	142.09	114.39	140.32	135.07	137.09	121
ENSG00000004766	9.16	11.14	8.61	8.67	11.18	10.21	11.86	10.85
ENSG00000004776	0	0	0.07	0	0	0	0	0.05
ENSG00000004777	1.41	1.99	0.56	0.62	0.96	1.02	0.93	0.93
ENSG00000004779	220.49	230.59	219.77	219.44	240.82	218.64	209.13	204.62
ENSG00000004799	0	0	0	0.85	0	0	0	0
ENSG00000004809	0	0.29	0	0	0	0	0.1	0
ENSG00000004838	1.75	0.95	2.29	0.95	3.18	1.01	1.75	1.6
ENSG00000004846	0	0	0	0	0.06	0.28	0	0.18
ENSG00000004848	0	0	0	0	0	0	0	0
ENSG00000004864	1.86	4.14	4.05	2.48	4.05	5.32	5.24	5.61
ENSG00000004866	24.25	15.52	20.35	18.11	20.95	21.08	19.55	19.09
ENSG00000004897	62.36	66.58	59.98	51.06	57.85	61.17	72.34	61.47
ENSG00000004939	0	0	0	0	0	0	0	0
ENSG00000004948	0	0.02	0	0.02	0.02	0	0	0
ENSG00000004961	43.55	50.93	32.42	44.2	42.36	37.55	33.22	33.12
ENSG00000004975	18.23	16.72	20.41	17	21.46	19.04	24.43	25.77
ENSG00000005001	0	0	0	0	0	0	0	0
ENSG00000005007	38.03	36.79	38.35	36.79	35.72	35.92	36.82	42.02
ENSG00000005020	14.02	7.09	44.61	14.14	34.02	34.31	55.89	23.24
ENSG00000005022	527.68	465.09	490.56	454.38	532.1	516.86	594.51	512.37
ENSG00000005059	77.23	79.36	63.05	58.38	75.39	75.55	81.01	56.7
ENSG00000005073	0	0	0	0	0	0.15	0	0
ENSG00000005075	66.95	124.53	83.19	88.82	59.75	112.49	86.16	77.22
ENSG00000005100	1.42	1.78	1.2	1.02	1.5	1.23	1.61	1.34
ENSG00000005102	0.09	0.31	0.33	0.09	0.43	0.04	0.96	0.03
ENSG00000005108	0.01	0.02	0	0	0.11	0.01	0	0
ENSG00000005156	16.68	19.26	22.66	18.04	13.49	16.95	22.39	19.62
ENSG00000005175	34.28	40.09	43.33	38.19	39.45	44.93	44.1	41.58
ENSG00000005187	0.81	3.02	1.2	0.45	1.4	1.91	0.91	0.85
ENSG00000005189	6.87	6.34	8.63	5.41	7.78	9.03	10.57	8.09
ENSG00000005194	90.33	83.35	72.5	88.79	83.33	86.7	64.84	80.31
ENSG00000005206	12.36	11.58	10.74	10.92	10.77	10.25	9.3	11.99
ENSG00000005238	11.38	8.54	7.89	12.9	5.32	7.46	5.68	8.31
ENSG00000005243	7.26	8.68	23.41	19.07	11.97	15.25	25.49	19.52
ENSG00000005249	0.77	0.46	0.4	0.57	0.92	0.52	0.92	1.29
ENSG00000005302	60.3	53.6	42.86	51.67	44.33	40.25	37.99	43.6
ENSG00000005339	9.22	8.92	7.71	7.24	8	7.25	8.56	7.91
ENSG00000005379	2.76	2.29	0.86	1.01	1.02	1.29	0.52	0.55
ENSG00000005381	0.03	0.33	0.09	0.15	0.15	0.19	0.12	0.32
ENSG00000005421	0.63	0.62	0.04	0.09	0.27	0	0	0.08
ENSG00000005436	18.46	18.81	20.85	28.06	24.84	21.7	20.12	25.03
ENSG00000005448	96.09	83.66	50.52	60.96	74.54	77.71	63.93	61.12
ENSG00000005469	6.04	2.84	4.72	6.08	4.84	3.76	5.02	3.42
ENSG00000005471	0	0.2	0	0	0.32	0	0	0.26
ENSG00000005483	152.65	139.58	144.01	150.29	161.61	150.17	186.9	184.89
ENSG00000005486	79.38	94.5	116.46	92.52	66.75	91.83	118.13	105.94
ENSG00000005513	0	0.03	0.03	0	0.02	0.07	0	0.05
ENSG00000005700	19.07	21.1	20.84	21.04	17.75	18.77	22.1	20.15
ENSG00000005801	21.19	23.57	24.66	21.37	27.26	26.61	25.94	22.91
ENSG00000005810	5.49	7.06	7.46	5.66	6.01	6.7	5.97	6.17
ENSG00000005812	39.75	39.26	44.31	42.66	48.95	50.36	43.51	45.98
ENSG00000005844	267.19	219.58	277.97	303.39	257.23	231.68	259.99	251.21
ENSG00000005882	26.92	17.69	27.79	22.22	22.4	22.32	24.05	17.69
ENSG00000005884	17.43	14.43	16.34	20.16	13.01	11.82	12.03	15.18
ENSG00000005889	16.73	15.81	17.07	17.52	19.96	24	23.8	19.36
ENSG00000005893	124.33	154.46	211.83	155.41	173.19	173.36	228.39	194.13
ENSG00000005955	55.81	57.17	55.96	52.34	60.86	58.81	53.91	48.48
ENSG00000005961	0.18	0	0.03	0	0.13	0.02	0.09	0
ENSG00000005981	0	0.57	0	0.26	0	0.02	1.28	0
ENSG00000006007	68.56	78.86	69.69	79.1	82.11	65.97	60.58	61.18
ENSG00000006015	51.75	42.27	53.5	55.92	47.08	49.95	55.99	66.62
ENSG00000006016	0	0	0	0.05	0	0	0	0.08
ENSG00000006025	4.14	4.33	4.46	3.74	3.65	3.54	3.84	4
ENSG00000006042	0.4	3.11	14.33	3.23	1.09	6.12	6.5	4.07
ENSG00000006047	0	0	0	0	0	0	0	0
ENSG00000006059	0	0	0	0	0	0	0	0
ENSG00000006062	11.06	11.88	13.78	15.4	9.43	10.02	13.6	22.4
ENSG00000006071	0	0	0	0	0.45	0	0	0
ENSG00000006074	0	0.08	0.75	0.07	0	0.2	1.33	1.86
ENSG00000006075	979.79	2736.44	5256.83	4757.63	1402.03	2780.59	4766.99	7917.78
ENSG00000006114	56.22	51.32	40.42	38.43	46.6	43.4	41.67	34.48
ENSG00000006116	0	0	0	0	0	0	0	0.02
ENSG00000006118	0	0	0	0.02	0.04	0.39	0.02	0.02
ENSG00000006125	92.73	112.24	99.69	100.45	87.83	87.39	88.87	91.27
ENSG00000006128	0	0	0	0	0	0	0	0
ENSG00000006194	14.91	20.95	22.65	18.46	21.72	25.13	23.61	20.66
ENSG00000006210	0	0.85	0.32	0.02	0.05	0.03	0.03	0.02
ENSG00000006282	7.49	12.95	15.27	4.19	12.28	14.7	17.35	4.57
ENSG00000006283	0.01	0.03	0	0.01	0.03	0	0	0.02
ENSG00000006327	3.43	4.17	5.77	5.87	5.19	4.44	5.96	5.15
ENSG00000006377	0	0	0	0	0	0	0	0.04
ENSG00000006432	1.69	1.85	2.85	1.02	1.57	2.93	2.54	2.54
ENSG00000006451	40.96	49.48	45.44	41.88	42.24	59.58	47.77	47.93
ENSG00000006453	0.28	0.74	0.51	0.61	0.38	0.21	0.52	0.62
ENSG00000006459	17.31	21.46	13.54	21.82	14.71	13.42	12.71	17.06
ENSG00000006468	3.74	4.93	6.53	7.92	1.56	3.32	2.61	3.24
ENSG00000006530	47.55	47.09	47.76	45.04	40.02	41.01	42.51	41.68
ENSG00000006534	0.14	0.03	0.1	0.15	0	0	0.1	0
ENSG00000006555	16.22	11.35	14.09	14.51	9.8	11.13	16.81	17.57
ENSG00000006576	20.12	26.57	23.7	18.05	27.31	24.97	31.79	27.14
ENSG00000006606	0	0	0	0	0	0	0	0
ENSG00000006607	16.66	11.29	10.61	7.73	11.85	11.2	11.89	8.55
ENSG00000006611	0	0	0	0.23	0	0	0	0
ENSG00000006625	61.71	54.97	50.2	24.29	66.45	59.16	53.03	26.44
ENSG00000006634	117.61	101.25	106.53	107.35	105.73	111.9	125.45	127.1
ENSG00000006638	1.03	0.45	0.22	0.09	0.35	0.54	0.2	0.38
ENSG00000006652	29.04	30.59	36.31	33.11	23.43	26.65	37.52	36.54
ENSG00000006659	0	0.82	0.18	0	0.15	0.42	0	0.41
ENSG00000006695	24.15	34.61	22.27	22.79	21.92	26.33	23.23	21.6
ENSG00000006704	0.13	0.01	0.48	0.07	0.29	0.46	2.24	0.51
ENSG00000006712	65.47	59.71	63.23	59.59	56.73	56.52	56.06	66.34
ENSG00000006715	57.54	59.17	60.3	65.37	69.67	69.43	77.19	84.05
ENSG00000006740	0.27	0.07	0.03	0.04	0.29	0.17	0.04	0.08
ENSG00000006744	74.94	75.32	65.11	65.03	74.9	68.86	67.9	71.64
ENSG00000006747	0	0.26	0.17	0.4	0.96	0.25	0.08	0.49
ENSG00000006756	2.14	4.34	4.58	5.29	3.54	2.98	4.7	5.92
ENSG00000006757	4.13	3.03	4.89	4.94	5.62	5.25	7.86	6.37
ENSG00000006788	0	0	0	0	0	0	0.02	0
ENSG00000006831	10.86	8.7	8.66	9.48	10.38	9.55	10.32	10.07
ENSG00000006837	1.74	2.44	0.7	1.72	1.28	2.9	4.46	1.58
ENSG00000007001	0	0.43	0	0.12	0.04	0	0	0
ENSG00000007038	0	14.37	4.14	6.19	0.09	8.46	4.23	6.79
ENSG00000007047	0.97	0.65	0.29	1.06	0.69	0.75	0.43	1.03
ENSG00000007062	0	0.09	0	0	0.04	0.34	1.03	0
ENSG00000007080	65.68	69.72	76.59	66.71	53.52	70.1	73	79.35
ENSG00000007129	9.84	3.56	9.02	14.46	9.09	5.51	11.32	11.08
ENSG00000007168	48.24	44.32	38.63	37.22	44.47	36.72	33.29	31.96
ENSG00000007171	0.04	0	0	0	0.04	0.03	0	0
ENSG00000007174	0	0	0	0	0.01	0	0	0
ENSG00000007202	35.93	36.59	37.67	35.03	37.92	40.02	38.28	35.77
ENSG00000007216	0	0.07	0	0	0	0	0	0
ENSG00000007237	0.06	0	0.24	0.04	0.76	0.02	0.02	0.12
ENSG00000007255	28.58	24.64	33.93	27.81	28.16	25.49	46.12	40.65
ENSG00000007264	0.47	0.15	4.74	2.62	0.76	1.32	4.15	1.87
ENSG00000007306	0	0	0	0	0	0	0	0
ENSG00000007312	14.12	16.82	15.11	13.39	8.65	7.96	12.49	9.93
ENSG00000007314	0	0.01	0.01	0.02	0.05	0	0	0
ENSG00000007341	9.77	7.72	8.24	5.75	7.14	7.98	7.83	8.63
ENSG00000007350	0.64	5.78	0	0.53	1.22	0.73	0	0.27
ENSG00000007372	0.06	0.13	0.32	0.64	0.19	0.13	0.1	0.07
ENSG00000007376	34.05	30.08	33.85	35.14	46.51	33.22	38.17	47.59
ENSG00000007384	0.14	0.06	0.06	0.09	0.46	0.03	0.31	0.41
ENSG00000007392	23.63	27.4	21.59	19.49	22.78	25.88	24.22	25.29
ENSG00000007402	0.03	0.23	0	0.17	0.26	0.07	0	0.04
ENSG00000007516	0.22	0.04	0.04	0.08	0.79	0.24	0.22	0.21
ENSG00000007520	72.65	85.93	74.06	76.21	64.54	87.66	68.91	87.46
ENSG00000007541	22.82	15.45	22.02	24.15	15.08	18.8	24.76	27.28
ENSG00000007545	3.84	4.36	2.81	3.88	2.66	3.02	6.28	4.83
ENSG00000007866	0.14	0.03	0.17	0.06	0.09	0.2	0	0.15
ENSG00000007908	0.31	0.03	0.03	0	0	0	0	0
ENSG00000007923	27.59	28.64	29.93	22.29	29.55	32.64	28.95	28.93
ENSG00000007933	0	0.09	0	0	0.04	0	0	0
ENSG00000007944	23.67	21.04	18.31	23.84	7.77	13.61	11.58	10.27
ENSG00000007952	0	0	0	0	0	0	0	0
ENSG00000007968	64.58	50.98	42.69	54.67	44.31	42.56	40.69	55.29
ENSG00000008018	485.4	491.61	503.83	534.69	477.29	489.9	510.8	468.09
ENSG00000008056	0.18	0.08	0	0.03	0.2	0.15	0.03	0
ENSG00000008083	24.33	20.03	21.38	22.83	18.93	22.75	23.38	25.81
ENSG00000008086	0.36	0.03	0.27	0.15	0.02	0.14	0.03	0.14
ENSG00000008118	0	0.04	0	0	0.03	0	0.04	0.09
ENSG00000008128	60.37	43.51	34.39	36.52	51.64	43.96	34.85	40.87
ENSG00000008130	39.98	41.61	33.44	40.78	42.02	43.28	39.7	41.63
ENSG00000008196	0	0.03	0	0	0	0.01	0	0
ENSG00000008197	0	0	0	0.05	0	0	0	0
ENSG00000008226	0.07	0.26	0.07	0.23	0.18	0.33	0.1	0.14
ENSG00000008256	0.92	0.7	1.21	0.62	1.04	0.62	0.71	1.04
ENSG00000008277	0.69	1.53	1.92	0.89	1.19	2.76	3.43	1.27
ENSG00000008282	16.05	19.51	28.4	17.15	21.1	27.01	33.72	23.9
ENSG00000008283	9.62	11.08	15.28	26.71	9.45	9.23	11.21	22.31
ENSG00000008294	14.63	16.24	17.7	16.13	17.12	17.84	21.99	22.29
ENSG00000008300	0.49	1	1.25	1.38	0.18	2.92	2.6	2.48
ENSG00000008311	0.5	0.03	0.15	0.52	0.61	0.78	0.18	0.35
ENSG00000008323	0	0	0.08	0.06	0	0.06	0	0
ENSG00000008324	137.34	128.84	118.65	120.48	147.89	135.5	121.34	122.89
ENSG00000008382	10.08	6.96	9.41	10.16	8.69	8.84	9.36	8.65
ENSG00000008394	0.56	1.79	4.22	0.25	0.36	4.43	1.93	1.54
ENSG00000008405	22.23	20.87	24.66	27.94	30.12	24.04	26.45	29.42
ENSG00000008438	0	0	0	0	0	0	0	0
ENSG00000008441	0	0	0	0	0	0	0	0
ENSG00000008513	121.86	152.68	154.52	142.41	110.85	151.82	158.74	148.83
ENSG00000008516	18.25	13.19	20.22	19.28	10.83	10.78	14.34	8.09
ENSG00000008517	6734.8	5784.55	4368.69	6391.42	5195.36	4841.03	3745.77	5408.96
ENSG00000008710	3.2	4.79	2.92	5.1	3.67	4.09	3.35	3.67
ENSG00000008735	0.03	0.37	0.09	0.08	0.11	0.09	0.02	0
ENSG00000008838	57.94	62.62	56.7	59.67	55.36	54.43	59.81	61.15
ENSG00000008853	3.04	1.84	2.3	1.79	1.24	2.86	2.57	0.99
ENSG00000008869	7.12	7.91	8.06	8.9	7.32	8.2	10.28	7.31
ENSG00000008952	64.15	78.44	80.87	68.91	104.95	82.57	68.33	55.58
ENSG00000008988	443.62	460.01	494.89	454.26	530.24	509.08	523.6	494.28
ENSG00000009307	271.44	268.81	257.43	260.89	288.5	272.2	268.57	234.35
ENSG00000009335	40.9	34.99	37.67	38.7	42.91	38.53	36.91	35.72
ENSG00000009413	6.54	11.42	6.83	4.17	10.07	5.5	5.1	11.82
ENSG00000009694	0.03	0.02	0.03	0.03	0.04	0.07	0.03	0.02
ENSG00000009709	0	0.14	0.03	0	0	0.01	0	0.01
ENSG00000009724	0.08	0.04	0	0.12	0	0.04	0	0
ENSG00000009765	0	0.17	0	0.04	0.02	0.11	0	0
ENSG00000009780	4.11	4.58	3.3	4.67	4.63	3.77	5.66	4.49
ENSG00000009790	320.48	281.71	276.57	242.15	267.92	252.71	271.21	250.45
ENSG00000009830	2.39	3.27	3.62	3.1	4.17	5.26	5.02	5.48
ENSG00000009844	76.68	92.52	70.62	82.76	71.1	70.35	74.05	69.55
ENSG00000009950	0	0	0	0	0	0.04	0	0
ENSG00000009954	42.4	41.46	32.54	33.28	38.01	38.41	37.03	34.36
ENSG00000010017	37.79	29.35	37.35	39.33	29.5	26.57	31.2	32.16
ENSG00000010030	29.47	8.69	27.87	51.26	38.54	18.75	26.28	56.03
ENSG00000010072	12.55	12.15	14.34	22.98	18.42	17.79	15.81	16.47
ENSG00000010165	44.11	37.79	35.45	33.35	38.88	37.8	38.71	40.66
ENSG00000010219	23.29	28.3	31.25	26.58	25.87	26.29	25.68	28.66
ENSG00000010244	240.71	237.37	227.04	236.02	261.85	255.98	239.26	236.48
ENSG00000010256	298.72	291	278.24	251.11	252.99	295.77	294.47	298.35
ENSG00000010270	73.75	80.32	82	79.98	83.27	88.6	75.14	81.63
ENSG00000010278	77.77	209.33	133.42	79.91	57.53	151.78	163.27	85.64
ENSG00000010282	0	0	0	0	0	0	0	0
ENSG00000010292	98.83	90.73	94.64	81.87	79.56	89.41	102.65	93.72
ENSG00000010295	15.68	17.63	20.79	16.73	17.81	19.9	18.8	21.66
ENSG00000010310	0.35	0.29	0.3	0.24	0.29	0.24	1.58	0.23
ENSG00000010318	16.17	16.3	29.47	29.69	15.07	24.29	40.86	38.04
ENSG00000010319	0.09	0.03	0	0.02	0.39	0.24	0.08	0.12
ENSG00000010322	21.86	19.63	19.96	18.06	21.18	21.16	17.78	18.26
ENSG00000010327	0	0	0.07	0.06	0	0	0	0.05
ENSG00000010361	9.45	8.34	6.75	5.21	7.27	5.41	6.67	7.52
ENSG00000010379	0.16	0	0	0.2	0.36	0	0.11	0
ENSG00000010404	224.77	182.57	201.83	174.62	226.62	209.28	201.23	187.24
ENSG00000010438	0	0	0	0.95	0.23	0	0	0
ENSG00000010539	13.69	15.42	18.93	12	16.35	21.1	19.24	10.35
ENSG00000010610	0.82	3.36	1.48	0.61	0.72	0.79	1.01	0.67
ENSG00000010626	4.88	2.75	1.97	3.18	6.55	4.13	4.55	3.91
ENSG00000010671	0.04	0.21	0	0.53	0.5	0.18	0	0.12
ENSG00000010704	5.64	3.13	2.31	2.97	3.33	3.95	3.29	1.56
ENSG00000010803	10.51	15.37	11.03	9.67	12.42	12.73	19.41	10.57
ENSG00000010810	195.47	155.21	241.16	308.82	247.97	184.1	220.68	285.47
ENSG00000010818	6.63	7.47	6.58	7.32	5.28	7.67	6.55	8.6
ENSG00000010932	0	0	0	0.08	0.03	0	0	0
ENSG00000011007	36.07	38.35	46.49	51.34	35.86	35.2	37.86	52.37
ENSG00000011009	85.35	91.32	83.89	85.58	80.34	83.19	84.22	90.64
ENSG00000011021	7.52	8.28	7.94	6.93	5.54	8.62	12.13	13.76
ENSG00000011028	2.19	2.85	3.93	1.92	2.04	4.29	4.7	5.03
ENSG00000011052	303.81	293.02	415.57	324.24	359.91	384.69	466.41	412.61
ENSG00000011083	0	0.63	0	0.32	0.06	0.02	0	0
ENSG00000011105	0	0.3	0.02	0.11	0.54	0	0.02	0.03
ENSG00000011114	6.54	12.92	7.62	5.66	8.68	5.83	7.31	4.79
ENSG00000011132	33.35	37.76	31.74	39.93	28.64	31.16	29.69	39.27
ENSG00000011143	9.48	8.7	7.84	4.71	6.18	7.79	9.22	5.75
ENSG00000011198	20.28	22.16	16.9	19.99	23.47	20.4	17.18	20.02
ENSG00000011201	0	0.03	0	0	0	0	0.03	0
ENSG00000011243	52.55	54.53	49.05	48.04	57.66	56.47	53.21	52.08
ENSG00000011258	2.47	1.91	2.58	1.49	2.43	1.67	1.73	2.34
ENSG00000011260	53.74	55.88	62.16	55.83	66.67	70.98	77.96	77.71
ENSG00000011275	29.17	26.33	24.81	23.11	23.39	27.18	25.99	25.21
ENSG00000011295	42.41	39.04	32.56	35.5	47.61	39.04	38.47	36.85
ENSG00000011304	154.88	149.3	168.52	161.09	149.97	147.77	161.12	188.99
ENSG00000011332	0	0	0	0.04	0	0.1	0	0.03
ENSG00000011347	0	0	0	0.05	0	0	0	0.04
ENSG00000011376	11.84	15.49	15.57	13.03	13.53	15.6	16.99	13.03
ENSG00000011405	7.18	6.86	8.18	7.3	7.85	8.94	8.83	10.49
ENSG00000011422	3.25	8.4	25.46	15.19	4.32	9.65	13.59	21.33
ENSG00000011426	34.04	34.5	33.77	26.92	32.83	35.66	33.34	32.5
ENSG00000011451	2.95	3.29	2.53	2.04	1.84	2.53	2.36	3.02
ENSG00000011454	18.67	15.83	16.04	17.1	14.69	14.59	16.66	16.32
ENSG00000011465	0.03	0.09	0.04	0	0.2	0	0.22	0
ENSG00000011478	2.34	2.67	4.56	4.87	3.74	2.7	4.21	4.09
ENSG00000011485	61.86	51.93	43.43	62.19	52.89	44.08	42.01	54.41
ENSG00000011523	4.67	4.07	7.52	2.56	7.08	7.75	10.41	5.57
ENSG00000011566	3.56	3.32	2.46	25.54	5.38	2.67	2.46	2.69
ENSG00000011590	59.86	53.88	40.64	71.63	52.73	50.14	46.86	98.74
ENSG00000011600	0	0.61	0	0.77	0	0	0	0
ENSG00000011638	4.51	5.65	5.27	3.96	8.62	5.93	5.2	4.7
ENSG00000011677	0.07	0	0.02	0	0	0.02	0	0
ENSG00000012048	36.62	41.16	36.16	30.13	40.68	35.25	31.46	32.94
ENSG00000012061	32.63	45.21	38.26	36.06	35.76	38.61	44.35	45.83
ENSG00000012124	0	0	0.14	0.03	0	0.03	0	0
ENSG00000012171	0.05	0.13	0	0	0.12	0.08	0.06	0
ENSG00000012174	9.93	8.15	8.35	10.06	8.35	8.4	8.82	8.67
ENSG00000012211	4.48	4.41	5.76	5.15	3.6	4.41	3.88	6.41
ENSG00000012223	0	0	0	0.08	0.35	0	0	0
ENSG00000012232	8.82	8.24	8.69	7.95	8.72	7.27	7.82	7.21
ENSG00000012504	0	0.12	0	0.06	0.03	0.11	0	0
ENSG00000012660	155.99	147.64	144.85	138.33	191.88	154.5	150.73	136.41
ENSG00000012779	7.3	3.42	3.92	3.1	5.28	6.14	4.04	4.07
ENSG00000012817	18.43	15.15	20.38	21.14	19.54	20.06	25.61	25.3
ENSG00000012822	30.35	25.46	37.32	44.49	35.14	34.71	33.15	37.04
ENSG00000012963	73.07	63.75	67.75	62.65	70.41	61.44	57.89	59.53
ENSG00000012983	34.44	19.12	29.04	25.1	27.8	23.55	17.96	19.24
ENSG00000013016	1.2	1.93	2.29	1.13	1.2	1.13	1.2	1.13
ENSG00000013275	151.07	170.34	163.15	167.42	138.12	161.91	139.17	149.32
ENSG00000013288	22.13	19.94	17.77	22.3	23.93	19.74	17.31	22.69
ENSG00000013293	0.07	0.03	0	0.05	0.02	0	0.06	0
ENSG00000013297	0	0.29	0.11	0	0.16	0.04	0.31	0
ENSG00000013306	87.7	88.57	94.46	95.4	84.54	97.66	101.82	105.72
ENSG00000013364	259.77	234.32	266.67	273.52	218.6	237.83	267.42	293.27
ENSG00000013374	54.77	51.33	60.88	55.61	43.03	45.69	48.9	48.84
ENSG00000013375	14.9	13.7	11.85	13.17	11.1	13.1	13.31	9.26
ENSG00000013392	4.63	3.69	3.25	4.33	3.98	3.64	3.96	2.85
ENSG00000013441	45.27	51.81	74.41	56.14	56.05	53.73	84.31	83.69
ENSG00000013503	4.44	3.13	3.79	4.7	3.95	3.99	4.09	4.83
ENSG00000013523	7.33	4.87	6.37	4.52	7.08	5.47	5.48	5.84
ENSG00000013561	33.19	39.34	29.63	33.83	26.59	29.29	21.79	30.22
ENSG00000013563	22.55	15.46	20.8	16.36	16.53	17.87	23.86	24.7
ENSG00000013573	41.7	34.11	40.09	32.7	44.4	40.78	37.97	37.42
ENSG00000013583	12.14	6.7	9.14	8.84	17.13	10.81	6.72	9.65
ENSG00000013588	0.11	0.39	0.27	0.24	0.18	0.36	0.42	0.1
ENSG00000013619	6.58	15.15	8.47	6.26	7.76	12.93	11.39	12.79
ENSG00000013725	106.09	91.2	119.14	142.49	110.85	119.1	108.31	124.17
ENSG00000013810	98.36	92.04	79.3	76.37	86.23	89.79	83.07	85.73
ENSG00000014123	19.77	21.91	19.71	19.06	17.16	20.55	18.77	16.47
ENSG00000014138	54.88	54.36	51.23	51.33	48.91	65.33	62.29	47.27
ENSG00000014164	15.54	16.91	15.53	15.44	16.47	14.48	14.6	18.13
ENSG00000014216	95.38	97.33	94.11	85.09	85.78	103.2	88.05	98.01
ENSG00000014257	0	0.11	0	0	0	0.02	0	0
ENSG00000014641	375.37	416.46	424.17	376.29	378.44	393.96	440.73	414.37
ENSG00000014824	35.78	31.45	36.56	33.14	43.58	36.96	36.96	29.54
ENSG00000014914	2.41	1.57	0.58	2.64	1.15	0.8	0.74	1.54
ENSG00000014919	27.94	27.83	25.05	25.85	24.61	28.23	24.9	19.8
ENSG00000015133	36.82	33.57	21.41	26.57	31.54	30.55	22.26	22.49
ENSG00000015153	6.63	12.64	9.17	7.65	10.12	12.51	12.13	9.97
ENSG00000015171	25.37	22.11	24.67	24.22	24.19	24.89	24.42	21.33
ENSG00000015285	28.2	25.77	22.76	20.18	28.19	25.56	23.31	17.86
ENSG00000015413	0	0	0	0	0	0	0	0
ENSG00000015475	71.17	112.35	84.09	121.18	50.87	53.83	44.73	85.7
ENSG00000015479	248.93	247.79	286.01	258.21	287.18	302.34	294.46	268.99
ENSG00000015520	0	0	0.04	0	0	0.03	0.02	0
ENSG00000015532	5.13	4.62	7.56	8.04	5.06	5.96	5.66	8.02
ENSG00000015568	1.76	1.22	0.41	3.84	1.85	0.53	2.94	1.91
ENSG00000015592	0	0	0	0.07	0	0.03	0	0
ENSG00000015676	38.21	41.1	39.32	34.45	32.93	42.79	41.08	38.98
ENSG00000016082	0.03	0	0	0.03	0	0	0	0
ENSG00000016391	0.62	0.69	2.08	0.21	0.26	0.46	2.96	0.22
ENSG00000016402	0	0	0	0.02	0.05	0	0	0
ENSG00000016490	0	0	0	0	0	0	0	0
ENSG00000016602	0	0	0	0	0	0	0	0
ENSG00000016864	54.07	53.16	50.59	45.1	46.4	46.7	67.07	46.36
ENSG00000017260	26.76	30.9	30.98	24.5	31.28	29.74	28.04	29.1
ENSG00000017373	0	0	0.02	0	0.02	0	0.01	0.03
ENSG00000017427	0.8	0.95	0	0.01	1.87	0.79	0	0.03
ENSG00000017483	52.14	49.75	74.36	67.34	57.64	52.68	74.43	73.83
ENSG00000017621	1.74	3.15	0.57	1.31	1.32	0.5	1.39	3.31
ENSG00000017797	28.73	28.46	20.98	24.75	28.7	25.75	24.81	23.2
ENSG00000018189	7.03	5.23	5.52	6.06	4.14	3.03	5.45	4.23
ENSG00000018236	0	0	0	0.02	0	0	0	0
ENSG00000018280	0.1	0.13	0.11	0.26	0.12	0.21	0.08	0.08
ENSG00000018408	2.92	2.06	2.58	4.34	3.93	2.59	2.17	6.19
ENSG00000018510	43.78	44.12	34.91	31.93	39.29	42.12	32.27	31.47
ENSG00000018607	0	0	0	0.05	0.05	0	0	0.04
ENSG00000018610	12.76	13.47	11.8	13.32	13.81	11.29	11.11	12.89
ENSG00000018625	0.02	0.03	0	0	0	0.02	0	0.03
ENSG00000018699	12.55	15.83	11.91	10.5	16.62	15.35	14.64	13.24
ENSG00000018869	0.13	0.04	0.47	0.18	0.4	0.45	0.55	0.44
ENSG00000019102	0	0	0	0	0	0	0	0.23
ENSG00000019144	0.11	0.38	0.32	0.44	0.49	0.52	0.05	0.59
ENSG00000019169	0	0	0	0	0	0	0	0
ENSG00000019186	0	0.39	0	0	0.04	0.22	0.37	0.34
ENSG00000019485	0.03	0.36	1.17	0.53	1.08	0.27	0.14	0.72
ENSG00000019505	0.02	0.02	0	0.02	0.03	0.03	0	0.01
ENSG00000019549	0	0	0	0	0	0	0	0
ENSG00000019582	2633.65	2950.56	4325.7	3001.25	3483.58	3190.91	4257.74	3770.06
ENSG00000019991	0	0.26	0	0.01	0.07	0	0.1	0
ENSG00000019995	8.47	7.1	8.25	8.06	8.92	7.45	6.92	7.67
ENSG00000020129	16.36	20.88	27.09	30.68	16.28	18.91	19.96	24.9
ENSG00000020181	0	0.05	0	0.03	0.03	0	0.35	0.06
ENSG00000020219	0	0	0	0.11	0	0	0	0
ENSG00000020256	10.57	9.57	7.53	9.92	8.35	6.74	8.01	8.94
ENSG00000020426	42.34	38.82	35.07	42.08	36	41.78	34.58	33.87
ENSG00000020577	0.04	0.09	0.32	0.1	0.72	0.4	0.28	0.12
ENSG00000020633	111.48	115.79	123.47	111.66	112.04	121.08	136.07	151.18
ENSG00000020922	34.57	29.3	24.25	18.37	29.82	30.29	23.33	16.49
ENSG00000021300	6.95	8.79	5.65	6.88	9.31	9.51	8.17	4.74
ENSG00000021355	146.11	151.13	225.55	247.77	137.24	175.79	225.99	243.02
ENSG00000021461	0	0	0	0	0	0	0	0
ENSG00000021488	0	0	0	0	0.05	0	0.06	0
ENSG00000021574	7.42	8.06	7.15	7.26	8.1	8.89	7.01	7.09
ENSG00000021645	0	0.04	0.1	0.19	0.06	0	0.18	0.05
ENSG00000021762	0.36	0.16	0.16	0.06	0.14	0.18	0.57	0.62
ENSG00000021776	21.78	21.17	21.55	20.51	20.3	20.78	23.07	22.66
ENSG00000021826	0	0.14	1.75	0.03	0.17	0.25	0	0.45
ENSG00000021852	0	0	0	0	0	0	0	0
ENSG00000022267	1.19	0.61	2.39	0.93	3.05	0.19	0.89	2.38
ENSG00000022277	128.81	131.42	137.62	141.86	119.47	139.47	137.68	141.81
ENSG00000022355	0	0.02	0	0	0	0	0	0.02
ENSG00000022556	24.44	39.15	17.54	29.85	32.15	21.13	18.26	31.3
ENSG00000022567	4.32	4.64	2.6	3.32	4.13	5.4	5.29	3.18
ENSG00000022840	206.75	182.33	174.47	184.64	192.6	166.72	154.4	168.73
ENSG00000022976	4.3	6.34	7.15	3.89	3.24	4.58	5.97	4.87
ENSG00000023041	67.54	79.74	67.73	65.32	81.97	66.2	52.16	56.72
ENSG00000023171	30.46	38.14	36.99	30.82	19.42	31	30.24	32.74
ENSG00000023191	138.53	138.22	130.54	117	125.82	126.86	154.4	164.98
ENSG00000023228	71.55	74.39	69.01	68.37	77.98	70.57	57.99	64.63
ENSG00000023287	24.72	24.91	29.36	32.07	26.49	26.6	32.34	32.81
ENSG00000023318	40.95	44.8	53.42	44.52	41.97	42.17	50.04	39.45
ENSG00000023330	81.84	84.53	73.75	72.59	72.32	80.38	69.12	77.07
ENSG00000023445	26.84	41.94	50.52	54.87	39.18	44.65	41.38	45.41
ENSG00000023516	1.46	1.82	2.92	1.12	1.47	2.07	3.33	1.24
ENSG00000023572	32.68	31.95	23.25	30.84	28.2	33.21	30.9	29.12
ENSG00000023608	5.06	6.53	4.31	4.68	4.36	4.97	4.82	6.7
ENSG00000023697	62.8	55.39	42.56	47.32	60.85	62.07	50.62	40.7
ENSG00000023734	113.6	117.56	109.8	133.59	137.29	127.09	109.9	107.69
ENSG00000023839	0.48	0.27	0.59	1.03	0.36	0.58	0.36	0.68
ENSG00000023892	196.91	174.07	147.35	178.92	133.68	149.52	131.8	163.94
ENSG00000023902	16.34	27.59	29.51	30.68	7.69	19.18	26.94	25.8
ENSG00000023909	38.46	52.11	49.76	39.25	44.84	39.73	36.15	36.6
ENSG00000024048	12.02	11.85	11.13	14.01	11.86	12.13	12.38	13.96
ENSG00000024422	0.04	0	0.12	0.11	0.08	0	0	0
ENSG00000024526	30.59	22.54	13.89	14.2	17.27	23.63	20.23	12.47
ENSG00000024862	48	48.54	60.45	53.22	46.93	44.83	56.28	54.22
ENSG00000025039	0.28	0.78	4.76	0.49	1.69	1.91	16.36	7.57
ENSG00000025156	17.45	17.83	20.64	19.39	22.35	21.9	24.22	18.46
ENSG00000025293	30.95	26.62	30.57	27.02	30.78	27.3	32.12	33.31
ENSG00000025423	3.49	2.18	5	4.15	2.85	2.69	10.97	2.95
ENSG00000025434	6.36	6.18	2.74	3.04	5.27	5.34	5.39	1.76
ENSG00000025708	84.91	91.69	129.34	166.79	71.14	78.04	94.67	178.97
ENSG00000025770	90.37	86.18	80.38	71.12	84.85	89.2	81.04	81.53
ENSG00000025772	33.04	35.6	24.99	31.74	29.12	33.38	26.56	31.03
ENSG00000025796	56.1	62.03	59.49	50.61	64.71	52.73	57.45	41.51
ENSG00000025800	38.64	46.46	30.14	29.2	35.6	36.99	27.81	28.74
ENSG00000026025	1344.53	1283.86	1136.45	1022.84	1239.99	1169.1	1120.2	1209.84
ENSG00000026036	1.54	0.38	0.97	0.98	0.83	0.75	1.11	1.41
ENSG00000026103	108.68	123.19	111.88	138.31	132.99	119.46	103.17	157.24
ENSG00000026297	29.46	30.3	64.69	55.78	47.13	63.95	63.38	51.08
ENSG00000026508	201.2	202.57	184.36	311.44	123.45	116.83	142.84	186.66
ENSG00000026559	0.25	0.29	0.91	0.72	0.4	0.26	1.07	2.57
ENSG00000026652	1.68	2.71	1.36	1.77	0.81	3.49	2.9	4.02
ENSG00000026751	324.39	403.86	578.26	549.57	306.27	400.15	427.08	403.71
ENSG00000026950	32.14	35.41	38.14	37.13	22.37	27.24	33.44	27.48
ENSG00000027001	12.63	11.06	11.87	12.79	14.29	12.73	14.46	11.59
ENSG00000027075	198.72	194.63	166.16	194.31	169.82	176.15	159.74	165.96
ENSG00000027644	0	0	0	0	0.06	0	0.02	0.04
ENSG00000027697	58.82	58.76	60.18	73.88	61.08	53.13	62.19	57.45
ENSG00000027847	14.26	14.39	16.45	12.14	13.18	11.87	12.28	16.45
ENSG00000027869	102.33	111.65	95.73	149.22	71.9	80.02	93.84	132.14
ENSG00000028116	33.6	33.27	33.25	32.18	34.5	31.93	35.42	32.73
ENSG00000028137	473.28	453.6	473.89	844.86	404.26	422.77	403	597.24
ENSG00000028203	29	31.42	29.2	24.89	35.02	37.4	34.56	32.11
ENSG00000028277	9.9	12.09	6.01	23.18	6.62	4.77	4.11	7.46
ENSG00000028310	23.14	27.34	19.34	18.23	20.84	26.06	22.5	20.23
ENSG00000028528	123.37	113.76	118.33	112.89	97.42	110.94	116.21	118.99
ENSG00000028839	30.59	28.06	30.59	35.78	37.06	29.39	31.59	28.9
ENSG00000029153	35.02	40.57	50.55	44.7	38.65	37.19	37.33	45.53
ENSG00000029363	120.07	117.52	121.01	106.03	110.9	112.25	126.21	112.84
ENSG00000029364	29.84	35.33	43.37	44.02	30.47	32.67	34.36	44.46
ENSG00000029534	1.41	0.62	1.67	0.56	0.8	1.65	2.38	0.35
ENSG00000029559	0	0	0	0	0	0	0	0
ENSG00000029639	11.72	11.93	12.67	9.31	8.97	10.03	15.64	9.56
ENSG00000029725	28.46	29.07	26.98	25.61	26.91	32.76	28.89	31.09
ENSG00000029993	88.26	95.32	99.13	83.39	92.44	84.4	87.24	84.73
ENSG00000030066	51.86	54.68	49.65	41.17	51.01	59.04	53.9	47.96
ENSG00000030110	170.66	140.54	121.73	139.95	113.14	119	123.89	140.24
ENSG00000030304	0	0	0	0	0	0	0	0
ENSG00000030419	0.2	0.66	0.13	0.49	0.23	0.24	0.13	0.57
ENSG00000030582	35.29	32.8	39.47	37.72	50.6	40.47	52.62	61.97
ENSG00000031003	24.71	19.58	22.57	20.29	28.21	22.42	28.91	27.38
ENSG00000031081	0.3	0.94	2.71	1.95	0.47	1.47	2.18	1.82
ENSG00000031544	0.05	0.05	0.06	0.04	0.17	0.04	0	0
ENSG00000031691	14.86	19.76	21.3	22.95	18.5	24.47	28.39	21.79
ENSG00000031698	302.71	329.96	326.29	290.24	242.26	243.77	297.16	277.96
ENSG00000031823	8.18	7.54	9.33	8.22	7.87	6.43	9.85	10.41
ENSG00000032219	22.54	25.29	22.46	17.6	20.54	22.13	21.12	17.59
ENSG00000032389	51.93	47.79	49.68	54.52	44.68	44.98	42.98	50.79
ENSG00000032444	27.37	24.2	19.67	25.33	25.79	20.87	23.39	28.89
ENSG00000032742	7.39	3.85	7.21	5.73	7.47	5.79	6.53	5.07
ENSG00000033011	40.39	41.39	51.35	52.42	39.92	41.15	49.12	53.66
ENSG00000033030	21.62	19.74	18.84	17.46	17.91	16.32	18.35	21.88
ENSG00000033050	51.35	54.74	43.98	43.97	54.61	51.45	49.85	45.29
ENSG00000033100	42.34	42.94	45.66	45.46	47.11	38.9	44.44	50.27
ENSG00000033122	0.04	0	0.04	0.04	0.14	0	0	0.03
ENSG00000033170	132.42	111.36	118.67	90.4	86.6	107.88	108.69	86.18
ENSG00000033178	12.92	24.58	16.05	23.06	13.44	17.3	12.92	21.42
ENSG00000033327	1.01	2.32	2.89	2.66	1.48	3.08	4.88	2.87
ENSG00000033627	4.35	6.22	3.8	2.13	2.39	4.25	4.73	4.26
ENSG00000033800	54.94	52.29	60.96	54.18	51.57	55.77	54.75	50.88
ENSG00000033867	21.11	21.88	27.32	21.92	20.11	27.66	27.82	19.2
ENSG00000034053	0.42	0.15	0.2	0.61	0.12	0.09	0.14	0.13
ENSG00000034063	110.59	104.78	126.03	98.79	116.12	120.4	128.88	129.91
ENSG00000034152	95.49	101.3	96.35	89.06	100.34	100.46	105.05	112.22
ENSG00000034239	0.12	0	0	0	0.08	0.04	0	0
ENSG00000034510	8703.7	9151.77	5306.84	6511.81	7680.14	7484.86	5080.38	6419.8
ENSG00000034533	12.52	11.69	12.81	14.32	13.38	14.23	15.52	14.03
ENSG00000034677	22.38	28.89	52.73	71	33.31	40.33	46.65	59.2
ENSG00000034693	18.32	19.09	15.41	15.51	19.41	23.07	17.25	17.46
ENSG00000034713	159.36	173.98	160.85	197.12	187.46	176.89	172.17	156.61
ENSG00000034971	0	0	0	0	0	0.04	0	0
ENSG00000035115	16.38	7.92	12.34	13.29	16.42	11.12	13.36	19.44
ENSG00000035141	70.37	76.99	66.15	47.43	81.95	77.79	61.39	44.09
ENSG00000035403	15.48	9.09	7.39	9.06	7.88	8.04	7.39	7.45
ENSG00000035499	54.3	47.34	43.12	21.11	45.28	44.2	43.5	21.58
ENSG00000035664	9.93	14.95	11.58	15.87	7.5	9.59	8.75	12.2
ENSG00000035681	65.02	68.92	88.23	72.91	77.83	88.55	90.62	80.83
ENSG00000035687	45.68	34.6	37.85	41.88	45.52	39.54	38.38	49.07
ENSG00000035720	1.79	2.41	5.96	1.63	2.74	3	3.98	0.94
ENSG00000035862	1.31	1.95	0.72	0.18	0.94	0.23	0.98	0.31
ENSG00000035928	49.21	52.73	56.05	51.51	45.8	44.26	57.22	58.84
ENSG00000036054	27.25	22.99	20.82	26.13	27.21	22.44	21.08	23.74
ENSG00000036257	59.4	52.97	57.75	38.17	62.57	61.07	60.17	42.45
ENSG00000036448	19.59	7.85	10.93	7.11	9.25	8.13	8.42	9.4
ENSG00000036473	0	0	0	0	0	0	0	0
ENSG00000036530	0.03	0.1	0.05	0.07	0.01	0.15	0.08	0.08
ENSG00000036549	24.33	19.5	25.71	27.02	28.97	30.31	27.05	30.05
ENSG00000036565	0	0	0	0	0	0	0	0
ENSG00000036672	0.07	0.11	0	0	0.09	0.05	0	0.16
ENSG00000036828	0.5	1.57	0.75	0.93	1.63	1.66	1.22	1.51
ENSG00000037042	2.72	2.23	1.16	1.57	1.48	2.06	1.51	1.51
ENSG00000037241	64.2	62.34	62.56	53.34	65.47	74.07	61.86	49.97
ENSG00000037280	0.02	0.09	0.04	0	0.01	0.17	0.02	0.01
ENSG00000037474	81.79	86.39	95.35	85.24	101.82	94.57	92.04	94.14
ENSG00000037637	20.4	18.49	20.33	19.68	18.7	19.63	24.08	21.95
ENSG00000037749	13.83	11.5	9.43	10.45	9.06	8.96	8.41	9.91
ENSG00000037757	11.38	13.39	12.44	13.19	9.17	12.36	12.57	10.83
ENSG00000037897	14.18	20.94	24.21	15.4	19.08	18.95	23.33	19.66
ENSG00000037965	0	0	0.03	0.02	0	0	0	0.02
ENSG00000038002	38.38	28.75	35.87	53.22	38.67	30.34	57.57	61.99
ENSG00000038210	48.71	50.91	62.74	48.9	56.5	59.56	63.25	53.82
ENSG00000038219	7.59	8.08	6.91	6.75	6.88	6.87	7.93	7.44
ENSG00000038274	193.08	194.05	189.32	201.76	181.72	170.39	168.97	170.98
ENSG00000038295	0.22	0.39	0.59	2.14	0.07	0.2	0.02	0.44
ENSG00000038358	48.05	47.65	42	42.1	44.25	48.58	45.43	48.11
ENSG00000038382	0.57	1.04	0.72	0.97	1.19	0.03	0.06	2.21
ENSG00000038427	0.02	0.03	0	0.06	0.01	0.06	0.76	0.09
ENSG00000038532	24.16	26.79	24.47	24.62	16.7	21.83	22.35	29.73
ENSG00000038945	0	0	0	0	0	0	0	0.02
ENSG00000039068	0	0.13	0	0.24	0	0	0.19	0.29
ENSG00000039123	39.88	45.34	44.6	44.7	43.99	49.91	43.89	42.22
ENSG00000039139	0.01	0.18	0	0.02	0.01	0	0	0
ENSG00000039319	4.81	4.59	4.19	7.38	5.08	4.39	4.46	4.2
ENSG00000039523	4.68	4.81	8.12	10.83	7.85	7.42	16.79	14.58
ENSG00000039537	0	0.02	0	0.28	0.07	0	0	0
ENSG00000039560	0.67	0.3	0.32	0.03	0.27	0.94	0	0.28
ENSG00000039600	0.31	0.19	0.32	0.57	0.44	0.38	0.53	0.21
ENSG00000039650	23.16	23.14	31.8	27.39	17.85	24.88	36.17	39.1
ENSG00000039987	0.05	0	0	0	0	0.04	0	0.08
ENSG00000040199	4.47	5.08	2.23	3.07	6.03	4.77	3.06	4.3
ENSG00000040275	40.86	43.26	31.26	36.25	33.19	48.47	38.43	40.42
ENSG00000040341	47.81	47.56	54.58	50.17	51.8	48.94	44.99	38.71
ENSG00000040487	9.76	7.08	19.09	12.41	10.5	9.18	19.71	18.79
ENSG00000040531	12.12	11.33	37.33	18.18	11.82	17.6	43.08	31.65
ENSG00000040608	0.61	0.7	0.31	1.19	1.08	0.09	0.73	1
ENSG00000040633	26.73	20.01	30.2	31.85	24.5	28.88	36.26	39.94
ENSG00000040731	0	0	0.19	0.11	0	0	0	0
ENSG00000040933	56.46	51.87	41.44	47.76	42.74	46.55	37.31	45.24
ENSG00000041353	0.01	0	0.11	0.14	0.03	0.08	0.16	0.19
ENSG00000041357	740.09	525.58	466.75	515.4	743.41	468.74	431.84	395.09
ENSG00000041515	0	0.02	0.03	0	0.02	0.02	0	0.01
ENSG00000041802	34.11	36.84	35.16	26.55	26.56	41.77	51.83	30.57
ENSG00000041880	3.65	5.97	7.4	6.51	4.99	5.48	7.52	9.22
ENSG00000041982	0.87	2.76	1.37	1.3	1.49	1.3	2.56	2.01
ENSG00000041988	22.26	18.71	16.07	17.17	18.45	16.31	17.48	18.68
ENSG00000042062	0.07	0.13	0	0.09	0.15	0.09	0.27	0.02
ENSG00000042088	69.07	66.87	69.44	66.37	60.37	62.96	69.83	76.17
ENSG00000042286	15.53	17.49	14.8	15.62	18.53	16.85	15.47	19.77
ENSG00000042304	0	0	0	0	0.05	0	0	0
ENSG00000042317	2.42	2.34	2.22	2.51	3.93	2.42	2.1	2.52
ENSG00000042429	38.42	39.15	46.36	47.1	47.36	42.19	62.35	72.43
ENSG00000042445	12.63	12.79	20.8	17.67	14.36	17.18	22.47	18.41
ENSG00000042493	89.1	130.55	228.4	106.52	149.91	259.23	416.89	362.21
ENSG00000042753	47.14	46.62	34.74	46.99	46.25	54.86	38.33	33.44
ENSG00000042781	0	0.01	0	0.01	0.06	0	0.01	0.03
ENSG00000042813	0	0	0	0	0	0	0	0
ENSG00000042832	0.37	0.73	0.26	0.22	1.17	0.68	0.08	0.91
ENSG00000042980	0	0.01	0.07	0.15	0.09	0.65	0.06	0.22
ENSG00000043039	1.68	0.55	0.11	0.48	0.48	0.32	0.18	0.45
ENSG00000043093	40.9	50.45	48.44	43.41	39.55	46.12	45.86	44.48
ENSG00000043143	14.98	20.02	12.32	13.48	17.35	15.57	16.48	14.74
ENSG00000043355	0.1	0	0.05	0	0.22	0	0	0
ENSG00000043462	229.15	194.83	223.88	171.83	211.7	232.78	213.92	181.19
ENSG00000043514	12.95	11	12.79	14.27	13.11	14.32	12.45	15.7
ENSG00000043591	0	0	0.1	0.14	0.03	0	0	0
ENSG00000044012	0	0	0	0	0	0	0	0
ENSG00000044090	2.25	3.33	3.74	2.61	2.94	3.27	3.91	3.93
ENSG00000044115	23.45	23.16	33.14	23.2	25.72	28.35	35.14	31.3
ENSG00000044446	5.31	7.82	5.75	5.7	5.7	7.1	4.45	5.18
ENSG00000044459	0.09	1.11	0.34	0.12	0.23	0.24	0.6	0.21
ENSG00000044524	0	0	0	0.01	0.04	0.01	0	0
ENSG00000044574	1284.69	1390.13	1417.67	1070.99	1002.47	1062.5	1152.47	1040.25
ENSG00000046604	0.02	0.15	0	0.05	0.16	0.21	0.07	0.03
ENSG00000046647	17.59	25.83	18.87	23.19	16.09	14.4	19.32	18.09
ENSG00000046651	12.17	15.93	14.03	17.14	13.41	15.23	14.98	15.42
ENSG00000046653	0.06	0.18	0.06	0	0.18	0.12	0.25	0.14
ENSG00000046774	0	0.05	0	0.04	0	0.04	0	0
ENSG00000046889	0	0.04	0	0.01	0	0.01	0	0.01
ENSG00000047056	17.41	12.71	13.51	12.81	15.31	13.23	13.97	14.9
ENSG00000047188	15.27	10.16	9.96	15.84	14.71	14.01	11.91	14.48
ENSG00000047230	2.33	2.82	4.49	4.04	4.39	6.18	4.31	3.18
ENSG00000047249	40.17	42.01	49.43	44.71	39.08	51.86	52.45	47.03
ENSG00000047315	79.99	71.27	94.8	86.82	87.87	79.39	98.37	90.62
ENSG00000047346	14.1	16.52	11.89	17.15	9.89	11.52	13.12	14.76
ENSG00000047365	21.97	24.5	27.26	30.99	22.68	17.69	21.3	29.16
ENSG00000047410	77.88	83.66	80.51	66.52	84.23	84.73	88.37	74.61
ENSG00000047457	0	0.11	0.06	0.15	0.39	0	0	0.16
ENSG00000047578	5.55	5.23	5.05	5.99	3	3.97	4.44	3.07
ENSG00000047579	59.34	56.69	67.9	60.46	61.81	65.93	77.41	73.18
ENSG00000047597	0	0	0	0.06	0	0	0.04	0.01
ENSG00000047617	0.11	0	0	0.19	0	0.09	0.35	0
ENSG00000047621	28.37	25.42	21.21	22.47	18.44	22.2	26.19	23.31
ENSG00000047634	0	0.05	0.05	0.14	0.26	0.08	0.27	0.07
ENSG00000047644	17.2	18	18.63	9.31	12.81	12.92	13.77	12.01
ENSG00000047648	0.02	0.02	0	0	0	0	0	0
ENSG00000047662	0.14	0.2	0.08	0.32	0.25	0.2	0.22	0.16
ENSG00000047849	44.33	62.78	53.03	48.71	57.01	59.1	51.49	49.54
ENSG00000047932	9.24	9.39	11.81	10.3	7.65	9.15	10.7	9.73
ENSG00000047936	0	0	0	0.01	0.01	0	0	0
ENSG00000048028	36.01	27.4	22.49	20.53	27.58	32.9	20.76	20.99
ENSG00000048052	0.1	0	0.72	0.28	0.07	0.07	0.24	0.13
ENSG00000048140	69.56	57.08	54.3	45.62	67.82	58.85	54.29	46.25
ENSG00000048162	38.21	44.73	39.9	41.63	60.8	51.06	46.78	52.58
ENSG00000048342	0	0	0.07	0	0	0	0	0
ENSG00000048392	14.29	18.26	24.13	17.63	16.36	21.44	20.9	20.66
ENSG00000048405	24.81	22.28	28.22	22.58	36.42	31.41	27.66	29.89
ENSG00000048462	0	0.21	0.24	0.2	0	0.1	0	0
ENSG00000048471	5.21	7.9	2.19	4.56	4.21	4.79	7.83	2.9
ENSG00000048540	0	0	0	0.02	0	0	0.28	0
ENSG00000048544	63.49	58.88	54.89	60.78	63.13	60.27	56.54	58.56
ENSG00000048545	0	0.12	0.11	0	0	0.05	0.21	0.13
ENSG00000048649	25.66	21.05	17.46	16.87	21.16	19.66	15.94	20.2
ENSG00000048707	3.61	3.98	3.54	3.21	2.51	3.29	3.71	2.72
ENSG00000048740	127.27	116.49	140.66	132.88	105.14	115.34	136.36	135.53
ENSG00000048828	16.95	20.21	16.59	16.5	16.29	16.96	15.78	15.34
ENSG00000048991	22.81	30.93	17.57	26.09	34.18	26.35	22.95	24.65
ENSG00000049089	2.99	12.18	7.9	9.03	2.23	4.47	5.35	11.78
ENSG00000049130	0.06	0.03	0.02	0	0.16	0.07	0.31	0.1
ENSG00000049167	8.73	10.65	11.22	6.6	12.23	10.94	15.24	5.58
ENSG00000049192	0.39	0.95	0.15	0.27	0.43	0.72	0.61	0.47
ENSG00000049239	4.95	5.77	7.12	4.99	6.35	7.24	7.33	6.74
ENSG00000049245	28.9	35.17	28.06	25.64	36.57	28.92	23.53	26.12
ENSG00000049246	1.86	2.93	4.06	3.15	2.85	4.35	4.07	3.62
ENSG00000049247	0.32	0.21	0.71	0.29	0	0	1.08	0.27
ENSG00000049249	8.99	28.1	49.18	59.61	19.99	26.84	47.29	84.6
ENSG00000049283	0	0	0.04	0.02	0.04	0	0	0
ENSG00000049319	0.04	0	0	0.04	0	0	0	0
ENSG00000049323	0.4	0.47	0.51	0.72	1.06	0.54	0.61	0.84
ENSG00000049449	26.45	28.39	39.54	26.21	39.52	37.66	38.97	31.7
ENSG00000049540	0	0	0	0.3	0	0	0	0
ENSG00000049541	102.99	100.75	112.35	84.82	114.51	117.7	124.39	110.03
ENSG00000049618	14.28	12.55	16.01	15.05	12.34	14.33	15.02	15.45
ENSG00000049656	231.17	276.82	257.2	237.17	262.98	255.86	222.69	248.79
ENSG00000049759	0.28	0.41	0.29	0.4	0.57	0.3	0.47	0.33
ENSG00000049768	4.83	2.41	15.26	2.73	6.14	11.38	17.51	8.53
ENSG00000049769	5.83	2.89	5.88	3.18	3.29	7.41	7.28	4.6
ENSG00000049860	116.32	104.14	174.49	139	141.16	157.99	215.79	193.16
ENSG00000049883	5.67	5.45	4.27	3.6	5.24	6.96	4.94	4.17
ENSG00000050030	0	0.01	0.01	0.01	0.02	0	0	0
ENSG00000050130	74.79	84.28	77.01	82.39	76.1	71.27	75.6	57.38
ENSG00000050165	0	0	0.22	0	0.17	0.95	0.29	0
ENSG00000050327	2.76	4.06	2.62	2.38	4.35	4.03	3.24	2.81
ENSG00000050344	17.31	37.5	51.45	33.07	24.96	36.32	38.49	44.32
ENSG00000050393	57.26	67.78	68.27	51.5	59.15	56.21	68.14	59.8
ENSG00000050405	16.8	16.54	8.94	10.72	14.06	17.45	15.86	10.3
ENSG00000050426	14.45	17.09	17.45	19.06	15.65	14.61	17.31	19.14
ENSG00000050438	2.11	2.62	1.98	2.12	1.49	2.91	3	3.09
ENSG00000050555	0	0.08	0	0.02	0	0.02	0	0
ENSG00000050628	0.46	0.62	2.14	0.08	0.38	2.09	2.4	0.35
ENSG00000050730	1.94	1.46	1.1	1.35	3.12	1.95	1.32	2.93
ENSG00000050748	60.33	55.06	43.06	48.3	68.66	55.26	50.3	44.07
ENSG00000050767	0.03	0.09	0.15	0.03	0.03	0.08	0.1	0
ENSG00000050820	0.14	0	0.04	0.13	0.03	0	0	0.1
ENSG00000051009	6.85	6.62	6.54	8.33	5.23	6.13	7.1	8.54
ENSG00000051108	449.86	459.6	507.49	388.17	386.64	386.54	556	440.89
ENSG00000051128	0	0.16	0	0	0	0.18	0	0.06
ENSG00000051180	88.34	87.52	72.07	52.79	95.46	77.82	72.36	65.78
ENSG00000051341	9.81	10.09	8.5	7.78	9.71	8.11	9.53	8.69
ENSG00000051382	26.47	29.63	22.08	19.37	25.35	24.24	18.6	20.78
ENSG00000051523	600.38	594.28	640.01	575.05	566.63	625.69	622.35	548.56
ENSG00000051596	78.96	147.84	132.31	156.17	88.06	152.51	137.18	159.48
ENSG00000051620	13.58	84.29	70.78	92.19	18.32	72.18	76.19	85.12
ENSG00000051825	95.64	70.92	74.94	59.79	78.29	69.86	67.65	69.54
ENSG00000052126	2.65	9.55	10.12	7.7	5.95	13.02	11.54	11.24
ENSG00000052344	0	0	0	0.07	0.13	0.28	0	0
ENSG00000052723	30.78	37.95	35.55	47.17	31.56	32.72	26.31	35.45
ENSG00000052749	8.85	10.5	9.86	8.77	11.19	12.66	13.68	14.31
ENSG00000052795	9.55	7.94	18.4	10.77	16.8	15.94	30.3	29.17
ENSG00000052802	155.59	121.58	166.4	181.12	214.03	121.06	186.92	225.04
ENSG00000052841	40.04	51.89	67.71	50.75	42.77	40.54	60.73	49.57
ENSG00000052850	0	0.06	0.05	0.05	0.04	0	0.03	0.01
ENSG00000053108	0	0.22	0	0	0.41	0.13	0.04	0
ENSG00000053254	61.2	50.06	67.6	60.73	50.13	63.49	62.18	77.74
ENSG00000053328	0	0	0	0	0	0	0	0
ENSG00000053371	72.36	64.76	66.82	52.9	49.34	66.65	75.95	69.16
ENSG00000053372	31.3	36.7	26.76	25.45	48.49	41.49	30.89	31.21
ENSG00000053438	0	0	0.09	0.24	0	0.41	0	0
ENSG00000053501	29.37	28.68	25.96	29.17	26.62	28.18	27.53	32.87
ENSG00000053524	3.51	3.02	2.24	2.82	3.48	2.4	2.4	2.79
ENSG00000053702	0.39	0.4	0.32	0.46	0.49	0.47	0.5	0.45
ENSG00000053747	0	0.08	0	0	0	0	0	0
ENSG00000053770	43.35	44.64	42.66	47.67	44.24	39.89	45.72	44.45
ENSG00000053900	29.21	34.41	28.98	36.23	31.29	35.2	42.1	33.72
ENSG00000053918	0	1.04	0.7	0	0.24	0.65	1.9	0.07
ENSG00000054116	117.19	117.16	130.26	135.07	111.08	117.83	122.72	124.02
ENSG00000054118	99.45	91.54	100	92.98	100.46	98.31	110.25	107.93
ENSG00000054148	145.97	162.47	145.49	113.34	198.13	196.32	154.45	143.98
ENSG00000054179	0.3	0	0	0.04	0.12	0	0.08	0.06
ENSG00000054219	16.86	12.18	24.06	21.79	22.57	20.48	28.12	16.39
ENSG00000054267	38.6	46.23	39.57	38.97	31.05	38.44	41.46	39.65
ENSG00000054277	20.57	18.76	25.83	16.76	27.13	22.21	25.79	17.78
ENSG00000054282	23.28	20.15	24.93	20	14.82	30.71	31.43	13.75
ENSG00000054356	0.09	0.35	0	0	0.09	0.3	0.32	0.01
ENSG00000054392	0.3	0.53	1.1	0.3	0.5	0.35	1.3	1.14
ENSG00000054523	8.59	10	9.21	5.97	9.28	10.23	8.4	7.51
ENSG00000054598	0.18	0.17	0	0.02	0.16	0.02	0	0.44
ENSG00000054611	23.82	21.65	16.87	19.26	18.05	18.82	15.84	19.64
ENSG00000054654	42.83	38.43	30.61	44.91	31.51	32.83	34.43	37.86
ENSG00000054690	0.03	0.03	0.03	0.29	0.03	0.05	0.38	0.04
ENSG00000054793	0.85	3.37	1.29	2.81	2.95	1.74	1.61	1.96
ENSG00000054796	0	0	0	0	0	0	0	0
ENSG00000054803	0	0	0	0	0	0	0	0
ENSG00000054938	0	0	0.05	0	0	0	0	0
ENSG00000054965	2.85	2.28	2.17	2.26	2.29	1.99	1.75	1.33
ENSG00000054967	13.11	10.05	13.82	12.4	10.97	11.51	12.17	16.52
ENSG00000054983	14.58	12.75	19.95	19.59	14.32	15.69	18.38	17.92
ENSG00000055044	157.51	159.25	139.32	152.16	184.55	161.35	170.97	160.44
ENSG00000055070	50.43	54.96	42.4	45.51	40.87	54.58	41.87	52.35
ENSG00000055118	0	0.13	0	0	0.07	0.05	0.09	0
ENSG00000055130	75.72	78.7	80.75	72.46	83.06	82.87	73.55	72.54
ENSG00000055147	29.24	22.19	23.46	29.58	20.56	24.24	24.99	18.65
ENSG00000055163	279.66	223.63	278.57	195.03	276.23	272.81	319.25	270.56
ENSG00000055208	32.38	34.43	26.13	34.69	37.73	30.73	27.76	32.29
ENSG00000055211	19.9	23.04	32.25	26.31	27.09	30.87	35.84	36.78
ENSG00000055332	47.12	45.81	56.3	48.88	53.85	57.41	62.81	44.54
ENSG00000055483	20.89	30.54	31.22	26.78	34.26	37.82	33.33	36.33
ENSG00000055609	8.77	7.31	8.11	7.42	8.41	10.39	10.16	9.71
ENSG00000055732	1.37	1.75	9.18	3.28	4.16	5.33	17.48	12.03
ENSG00000055813	0.05	0	0	0	0	0	0	0.02
ENSG00000055917	31.44	34.16	27.67	25.22	31.73	33.79	30.98	31.4
ENSG00000055950	94.31	87.87	67.83	70.9	86.56	77.47	71.68	78.24
ENSG00000055955	2.62	1.48	0.78	1.88	0.91	1.92	1.18	1.73
ENSG00000055957	0	0	0.04	0	0.13	0	0	0
ENSG00000056050	61.22	46.91	61.83	47.23	37.77	46.48	48.83	41.02
ENSG00000056097	60.56	60.87	53.74	43.97	74.13	64.68	57.61	56.2
ENSG00000056277	3.54	4.38	5.99	4.4	4.73	5.54	6.84	5.12
ENSG00000056291	0	0	0	0	0	0	0	0
ENSG00000056487	0	0.17	0.2	0	0.02	0.15	0.03	0
ENSG00000056558	39.11	34.69	43.19	62.29	44.49	41.03	47.16	79.64
ENSG00000056586	29.97	26.39	26.42	30.97	32.02	30.73	32.36	33.01
ENSG00000056661	0	0	0	0	0.1	0	0	0
ENSG00000056736	0.2	1.22	10.61	0.5	0.17	2.35	10.2	0.25
ENSG00000056972	22.5	18.46	12.21	18	12.06	14.78	8.98	11.45
ENSG00000056998	0	0	0	0	0	0	0	0
ENSG00000057019	0.44	0.68	1.4	0.35	2.03	1.14	0.71	0.22
ENSG00000057149	0	0	0	0	0	0	0	0
ENSG00000057252	122.91	114.49	149.17	102.27	135.81	123.99	159.16	134.65
ENSG00000057294	0.56	0	0	0.25	0.03	0	0.5	0.03
ENSG00000057468	0	0	0	0	0.02	0	0	0
ENSG00000057593	0	0	0	0	0	0	0	0
ENSG00000057608	228.97	239.34	248.21	221.07	242.07	254.35	260.92	211.86
ENSG00000057657	51.05	61.58	61.52	64.49	61.65	62.49	59.04	70.26
ENSG00000057663	37.51	42.41	37.67	39	38.44	40.32	38.38	41.7
ENSG00000057704	0.83	0.74	0.4	0.29	0.09	0.22	0.13	0.5
ENSG00000057757	52.32	51.13	43.48	46.6	53.68	52.81	45.13	45.44
ENSG00000057935	11.43	11.96	8.85	12.06	13.35	10.2	11.21	8.2
ENSG00000058056	9.43	9.72	10.46	7.09	10.34	9.08	11.9	11.49
ENSG00000058063	85.84	88.79	62.92	85.51	76.47	79.45	69.79	68.62
ENSG00000058085	0.04	0.1	0.83	0.08	0.05	0.49	0.39	0
ENSG00000058091	0	0.02	0	0.49	0.02	0	0	0.05
ENSG00000058262	283.53	324.56	405.89	323.85	255.56	277.47	324.3	269.88
ENSG00000058272	165.08	135.51	139.6	121.82	138.01	134.6	132.66	109.98
ENSG00000058335	0.02	0.16	0.06	0.39	0.15	0	0	0.11
ENSG00000058404	0	0.23	0	0	0	0.21	0	0.03
ENSG00000058453	1.63	1.26	0.7	1.5	1.03	1.08	2.16	1.48
ENSG00000058600	33.71	38.3	32.9	25.77	26.51	29.72	32.73	35
ENSG00000058668	66.97	64.96	66.18	86.44	50.81	58	56.31	64.69
ENSG00000058673	54.86	53.51	55.44	59.06	49.12	52.01	56.13	51.22
ENSG00000058729	39.46	20.69	22.11	22.02	19.48	29.27	26.9	23.15
ENSG00000058799	35.3	31.64	35.3	35.8	35.39	36.91	32.68	25.92
ENSG00000058804	37.4	38.4	39.42	29.61	46.19	38.08	41.53	37.38
ENSG00000058866	1.64	5.06	2.4	3.72	2.09	1.95	1.14	0.82
ENSG00000059122	13.12	11.84	12.37	10.49	11.57	11.36	11.06	10.99
ENSG00000059145	7.17	6.24	6.42	10.05	11.39	5.56	8.95	12.15
ENSG00000059377	12.91	9.7	22.24	20.17	22.5	14.25	21.88	27.62
ENSG00000059378	59.24	69.88	68.6	68.89	55.59	59.84	69.71	56.05
ENSG00000059573	58.4	63.92	60.38	50.93	76.27	71.39	58.02	61.01
ENSG00000059588	9.34	8.7	12.43	8.73	11.33	10.53	14.96	12.14
ENSG00000059691	17.31	14.09	16.45	15.07	14.83	14.08	17.9	15.08
ENSG00000059728	18.9	17.06	17.97	31.9	19.72	14.38	16.81	25.21
ENSG00000059758	39.74	37.25	42	39.14	39.6	36.9	39.49	34.5
ENSG00000059769	16.93	17.22	12.05	3.41	18.25	4.88	10.73	10.74
ENSG00000059804	313.98	245.06	406.09	313.52	302.53	366.5	397.76	410.09
ENSG00000059915	0.87	0.57	0.37	1.16	0.66	1.55	0.24	1.39
ENSG00000060069	28.91	26.99	32.54	31.47	31.9	29.56	35.33	44.72
ENSG00000060138	135.47	158.87	183.5	184.83	163.83	178.82	204.8	186.73
ENSG00000060140	12.67	10.29	14.66	14.06	8.62	10.85	12.32	9.46
ENSG00000060237	75.25	89.85	62.48	68.32	75.87	75.42	68.55	82.72
ENSG00000060303	0	0	0	0	0	0	0	0
ENSG00000060339	97.77	106.66	96.96	84.47	104.86	101.36	96.84	99.97
ENSG00000060491	50.42	48.86	45.62	43.94	42.86	51.37	45.35	48.3
ENSG00000060558	73.76	152.93	83.73	94.43	54.41	94.11	66.22	85.79
ENSG00000060566	0.15	0.24	0.04	0.03	0.39	0.18	0.08	0.09
ENSG00000060642	18.88	16.75	12.87	19.61	13.49	8.5	12.05	15.87
ENSG00000060656	0.28	0.33	2.89	0.62	0.38	0.1	1.31	0.19
ENSG00000060688	136.78	149.62	134.62	136.87	150.67	148.52	139.4	128.77
ENSG00000060709	0	0	0	0.02	0	0.1	0	0.02
ENSG00000060718	0	0	0	0	0.15	0.14	0	0
ENSG00000060749	0.68	2.33	0.32	0.32	1.01	1.98	0.56	0.35
ENSG00000060762	44.16	36.5	29.45	39.65	37.98	44.91	40.67	32.84
ENSG00000060971	73.57	71.74	72.49	87.14	67.26	73.52	81.89	102.96
ENSG00000060982	85.45	88.51	89.45	80.06	102.15	97.97	95.4	105.85
ENSG00000061273	42.12	30.58	40.55	42.43	33.53	35.06	44.46	52.85
ENSG00000061337	2.83	1.75	2.26	2.2	1.93	1.1	2.26	3.27
ENSG00000061455	0.03	0.03	0	0.03	0	0	0	0
ENSG00000061492	0	0.07	0	0	0.06	0	0	0.16
ENSG00000061656	1.94	1.7	1.34	0.94	1.13	2.35	1.88	1.53
ENSG00000061676	0.24	0.5	1.64	0.42	0.29	0.3	0.72	1.47
ENSG00000061794	67.51	58.98	61.4	56.44	67.68	69.46	59.4	50.87
ENSG00000061918	0.03	0	0	0	0.03	0	0	0
ENSG00000061936	14.14	15.13	13.1	12.54	14.32	14.93	15.47	13.31
ENSG00000061938	1.84	2.36	2.35	1.38	1.43	2.48	2.41	2.74
ENSG00000061987	18	17.2	18.69	17.1	17.88	17.39	18.65	16.88
ENSG00000062038	0	0	0.08	0	0	0.03	0	0.03
ENSG00000062096	0	0	0	0	0.04	0	0	0
ENSG00000062194	79.4	76.73	85.28	76.75	77.83	79.36	85.96	81.07
ENSG00000062282	2.07	3.19	1.97	5.72	1.33	1.45	1.69	3.72
ENSG00000062370	0.04	0.22	0	0.14	0.05	0.09	0.08	0.02
ENSG00000062485	130.47	132.97	123.61	114.45	118.64	143.92	122.42	111.14
ENSG00000062524	0.94	0.3	0.48	0.99	0.7	0.23	0.34	0.73
ENSG00000062582	115.18	123.62	108.78	109.88	130.01	117.84	112.08	112.67
ENSG00000062598	97.47	87.17	73.91	98.52	75.74	66.88	64.44	79.27
ENSG00000062650	37.62	37.92	34.18	33.88	38.22	39.77	38.42	38.65
ENSG00000062716	100.11	112.13	117	113.07	107.89	109.93	103.21	94.14
ENSG00000062725	7.6	7.3	7.03	8.11	7.95	7.55	8.1	9.06
ENSG00000062822	50.46	48.9	59.05	48.8	48.54	53.81	63.01	60.56
ENSG00000063015	1.08	0.6	0.47	1.04	1.6	0.41	0.8	0.24
ENSG00000063046	57.18	57.47	67.04	71.11	64.39	61.49	75.2	68.87
ENSG00000063127	0.1	0.12	0.03	0.16	0.22	0.31	0.07	0.14
ENSG00000063169	0.36	0.34	0.34	0.35	0.33	0.48	0.53	0.41
ENSG00000063176	9.79	8.37	8.36	9.25	6.77	7.44	7.54	9.44
ENSG00000063177	776.74	766.13	890.02	824.41	925.55	880.48	958.96	940.42
ENSG00000063180	0.19	0.12	0.25	0.22	0.53	0.15	0.13	0.51
ENSG00000063241	29.25	38.27	29.03	21.31	31.29	33.27	32.99	23.47
ENSG00000063244	8.75	5.45	6.19	7.51	9.94	6.79	8.18	9.36
ENSG00000063245	9.21	9.25	6.82	7.02	7.48	7.95	8.12	8.36
ENSG00000063322	33.11	33.32	31.62	32.9	30.83	32.7	33.31	32.24
ENSG00000063438	15.42	11.47	7.75	7.66	17.46	11.94	8.1	13.01
ENSG00000063515	0	0	0	0	0	0	0	0
ENSG00000063587	2.82	5	4.68	4.39	3.46	4.27	4.75	5.36
ENSG00000063601	45	49.1	46.06	50.65	48.5	45.38	39.37	39.77
ENSG00000063660	4.5	1.59	3.39	2.96	5.26	5.57	3.71	3.83
ENSG00000063761	1.14	2.46	3.32	1.43	2.02	2.7	4.01	2.72
ENSG00000063854	68.63	69.79	84.83	78.36	57.1	62.27	76.32	69.27
ENSG00000063978	119.36	114.6	114.64	100.76	116.07	107.81	109.34	103.96
ENSG00000064012	112.91	142.79	210.79	165.61	152.08	190.96	237.25	223.06
ENSG00000064042	0.04	0.07	0	0.12	0.08	0.08	0	0.01
ENSG00000064102	47.86	56.59	30.64	35.84	42.94	38.09	34.64	36.81
ENSG00000064115	61.87	90.86	52.99	60.51	64.17	76.55	52.28	50.51
ENSG00000064195	0.04	0.14	0	0.06	0	0.03	0	0
ENSG00000064199	3.18	4.1	4.86	2.52	2.45	3.69	5.99	2.23
ENSG00000064201	15.78	7.2	17.78	10.8	11.12	13.45	23.19	12.78
ENSG00000064205	0.05	0.16	0.12	0.13	0.24	0	0.08	0
ENSG00000064218	0	0	0	0.04	0	0.04	0	0
ENSG00000064225	0	0	0	0	0.03	0.04	0.03	0
ENSG00000064270	0	0.1	0	0.44	0.33	0.12	0.16	0.25
ENSG00000064300	0.25	0.26	0.22	0.14	0.05	0.11	0.09	0.21
ENSG00000064309	0.47	0.62	1.04	0.55	1.44	1.16	2.57	0.96
ENSG00000064313	40.14	43.03	36.66	35.31	40.36	36.54	44	43.7
ENSG00000064393	16.03	11.29	10.68	11.86	12.57	9.8	9.58	13.31
ENSG00000064419	70.74	75.43	75.68	67.47	68.59	83.5	72.26	72.62
ENSG00000064489	0.55	1.01	0.31	0	0	0	0.85	0
ENSG00000064490	87.36	95.34	62.16	65.78	62.81	82.88	94.76	72.13
ENSG00000064545	10.82	15.45	18.55	18.1	12.4	15.95	13.91	17.96
ENSG00000064547	22.84	31.34	25.08	28.62	22.14	19.22	19.99	30.66
ENSG00000064601	110.34	92.32	177.94	130.07	156.43	169.63	268.93	192.15
ENSG00000064607	26.69	26.47	32.4	33.78	24.44	27.48	37.42	36.57
ENSG00000064651	14.77	10.94	12.52	13.9	17.79	16.21	12.85	13.48
ENSG00000064652	8.56	5.78	7.38	9.44	11.05	4.4	4.6	7.88
ENSG00000064655	0	0	0	0	0.07	0	0	0
ENSG00000064666	856.34	561.23	517.41	567.76	595.09	576.21	446.36	364.7
ENSG00000064687	8.25	7.05	10.08	10.21	4.51	5.81	12.66	7.71
ENSG00000064692	0	0.17	0	0	0.07	0	0.05	0.03
ENSG00000064703	22.8	16.5	19.42	21.24	24.57	24.84	27.15	24.22
ENSG00000064726	89.48	84.57	76.1	82.11	96.71	89.1	79.99	77.09
ENSG00000064763	10.79	7.08	19.42	27.64	14.27	10.12	14.54	17.04
ENSG00000064787	0.14	0.2	0.24	0.04	0.19	0.37	0.04	0.05
ENSG00000064835	0.07	0	0	0	0	0	0	0.11
ENSG00000064886	9.5	2.22	8.73	8.9	11.45	5.16	11.09	9.36
ENSG00000064932	17.85	17.06	17.24	17.83	18.3	17.86	18.09	19.48
ENSG00000064933	15.11	15	14.28	12.92	13.89	12.16	15.72	15.59
ENSG00000064961	50.68	44.53	40.95	44.97	47.57	49.44	47.56	51.94
ENSG00000064989	0	0	0.05	0.43	0.21	0.21	0.06	0.33
ENSG00000064995	30.06	32	22.63	27.5	29.22	26.72	23.04	26.58
ENSG00000064999	2.67	2.66	3.08	3.51	2.07	2.45	3.23	3.74
ENSG00000065000	53.99	47.92	49.5	46.43	43.85	51.36	54.28	56.61
ENSG00000065029	45.64	43.37	49.7	48.91	38.16	40.14	57.59	61.72
ENSG00000065054	0	0.74	0.2	0.64	0	0.18	0.42	0.78
ENSG00000065057	24	12.58	16.63	15.02	19.1	18.78	21.51	20.89
ENSG00000065060	2.7	1.77	2.4	1.93	2.43	2.3	2.43	1.94
ENSG00000065135	115.58	106.71	107.33	102.34	121.25	112.35	112.72	101.81
ENSG00000065150	48.16	49.24	49.64	37.68	62.57	56.44	58.5	48.02
ENSG00000065154	49.76	52.98	50.57	53.66	77.57	62.75	56.39	56.77
ENSG00000065183	28.18	24.59	28.65	23.02	22.47	27.35	27.15	24.58
ENSG00000065243	8.14	8.58	12.2	10.62	9.25	9.77	12.59	9.64
ENSG00000065268	65.64	74.62	59.37	56.9	45.55	62.85	56.98	64.59
ENSG00000065308	2.82	1.68	3.5	1.27	3.49	1.52	3.79	1.82
ENSG00000065320	0	0.04	0.02	0.18	0.04	0.04	0	0.01
ENSG00000065325	0.06	0	0.02	0	0.05	0	0	0.17
ENSG00000065328	45.67	43.86	30.29	28.68	43.76	41.7	34.92	36.42
ENSG00000065357	85.12	86.26	86.25	83.96	56.38	57.28	73.54	75.5
ENSG00000065361	1.29	0.19	1	0.35	2.95	2.36	0.75	5.84
ENSG00000065371	0	0	0	0	0	0.09	0	0
ENSG00000065413	121.75	110.24	149.05	119.74	101.91	121.4	134.83	147.28
ENSG00000065427	194.74	216.54	208.79	216.93	219.57	209.33	195.46	179.63
ENSG00000065457	53.4	41.87	36.34	44.56	40.92	35.94	39.29	43.38
ENSG00000065485	10.77	13.1	23.55	11.31	13.76	12.42	15.02	11.84
ENSG00000065491	13.06	13.52	13.08	15.9	12.92	12.86	13.04	13.65
ENSG00000065518	248.7	250.51	218.86	256.45	269.43	255.01	223.44	208.23
ENSG00000065526	40.23	37.69	38.59	31.64	41.13	40.69	44.49	41.98
ENSG00000065534	1.85	3.32	2.58	0.96	2.58	3.73	2.15	0.55
ENSG00000065548	67.61	70.79	61.3	60.83	82.54	81.72	65.98	61.73
ENSG00000065559	36.45	37.05	32.83	34.21	42.8	34.67	27.73	27.99
ENSG00000065600	15.65	19.95	16.07	12.66	14.21	11.49	12.23	11.77
ENSG00000065609	0	0	0	0	0	0	0	0
ENSG00000065613	25.24	23.6	18.39	20.24	24.76	23.69	20.41	23.1
ENSG00000065615	38.19	47.02	42.79	50.22	46.05	42.89	41.36	42.93
ENSG00000065618	0	0	0	0.3	0.03	0	0	0
ENSG00000065621	0.15	1.02	0.15	0.12	0.15	0.06	0.19	0.38
ENSG00000065665	7.69	11.6	9.8	11.52	10.88	9.82	9.99	16.72
ENSG00000065675	66.33	58.86	64.07	73.98	57.1	59.16	65.21	65.01
ENSG00000065717	0.3	0.4	0.35	0.46	0.09	0.71	0	0.33
ENSG00000065802	30.1	40	27.78	25.26	34.92	35.59	30.17	28.68
ENSG00000065809	417.99	500.11	487.32	419.62	403.68	442.24	428.41	489.84
ENSG00000065833	0.97	1.16	1.52	1.92	4.79	1.28	2.17	2.37
ENSG00000065882	29.45	35.72	22.56	29.88	27.82	23.81	25.2	32.13
ENSG00000065883	13.26	12.1	13.74	11.47	13.5	13.41	16.41	14.2
ENSG00000065911	210.89	214.97	239.45	245.54	164.09	166.7	198.99	189.35
ENSG00000065923	3.25	5.45	4.78	2.89	4.11	6.11	6.71	4.48
ENSG00000065970	8.58	8.62	8.07	7.65	7.05	7.54	7.25	8.68
ENSG00000065978	177.16	205.36	190.86	169.45	177.49	179.31	188.22	177.71
ENSG00000065989	3.3	3.02	2.31	6.72	1.83	1.03	4.25	7.19
ENSG00000066027	41.48	38.95	34.58	36.08	40.63	34.09	36.21	34.55
ENSG00000066032	0	0	0	0	0	0	0.21	0
ENSG00000066044	108.95	119.48	126.24	109.85	108.18	109.83	117.32	132.83
ENSG00000066056	0.06	0.04	0.03	0.29	0	0.51	1.07	0.43
ENSG00000066084	6.49	5.67	9.73	5.74	5.24	9.07	6.95	7.15
ENSG00000066117	27.47	27.52	25.64	25.51	27.98	27	35.44	24.19
ENSG00000066135	10.24	11.18	10.81	9.45	9.19	12.41	11.96	11.28
ENSG00000066136	70.72	72.77	69.51	75.54	64.88	61.32	64.29	71.09
ENSG00000066185	0.54	0.18	0.07	0.35	0.26	0.49	0.14	0.13
ENSG00000066230	0	0.07	0	0	0	0	0	0
ENSG00000066248	0	0	0	0	0	0	0.34	0
ENSG00000066279	25.29	22.88	22.26	20.87	23.25	24.02	25.33	22.06
ENSG00000066294	5.39	15.04	17.07	13.81	7.51	13.18	21.6	11.07
ENSG00000066322	120.86	123.51	135.14	128.42	140.25	126.68	137.68	143.09
ENSG00000066336	0	0	0	0	0	0	0	0
ENSG00000066379	88.69	83.04	89.36	85.29	84.49	79.94	84.31	90.12
ENSG00000066382	0.02	0	0	0.04	0.08	0.05	0	0.02
ENSG00000066405	0	0	0	0.04	0	0	0.05	0.04
ENSG00000066422	9.56	9.2	12.23	10.73	9.16	11.61	12.91	13.21
ENSG00000066427	14.23	16.97	16.11	15.8	13.35	17.21	12.75	13.89
ENSG00000066455	27.13	26.54	30.49	30.57	26.72	29.14	29.31	30.26
ENSG00000066468	0.27	0	0.06	0.02	0.6	0.03	0	0
ENSG00000066557	16.07	17.64	16.46	15.63	14.2	17.06	17.09	14.23
ENSG00000066583	45.07	40.16	29.54	38.94	50.66	34.73	32.1	37.2
ENSG00000066629	0.34	0	0	0	0.36	0.28	0.02	0.08
ENSG00000066651	19.33	17.19	15.11	12.31	14.22	13.85	11.24	14.1
ENSG00000066654	49.82	51.61	46.52	46.42	48.09	52.53	50.93	47.75
ENSG00000066697	37.67	29.41	28.69	29.94	37.56	31.13	33.26	26.53
ENSG00000066735	0.07	0.33	0.76	1.12	0	1.29	1.07	1.64
ENSG00000066739	2.52	2.38	2.66	2.07	2.64	2.03	2.9	2.31
ENSG00000066777	19.21	20.34	13.14	19.55	18.51	22.26	18.35	19.99
ENSG00000066813	0.08	0.07	0	0.54	0.07	0	0.07	0
ENSG00000066827	2.9	2.6	2.48	3.11	2.55	2.24	3.85	4.3
ENSG00000066855	8.26	10.82	8.03	8.76	8.36	6.93	10.09	9
ENSG00000066923	5.29	12.24	5.2	4.04	7.21	11.55	7.26	6.5
ENSG00000066926	18.35	20.76	16.51	14.69	25.14	24.18	18.72	15.01
ENSG00000066933	6.61	4.59	7.2	4.22	5.05	7.27	4.82	5.93
ENSG00000067048	46.82	47.1	52.89	47.91	53.88	57.79	61.94	52.02
ENSG00000067057	149.93	177.08	132.02	150.39	154.78	152.89	127.94	166.23
ENSG00000067064	150.92	142.19	193.7	190.15	247.16	181.14	249.7	262.27
ENSG00000067066	137.92	129.49	142.22	127.29	137.57	142.5	129.05	116.66
ENSG00000067082	303.41	291.32	212.28	238.71	258	261.51	230.29	242.41
ENSG00000067113	9.43	11.7	14.82	13.93	14.34	11.86	19.8	15.92
ENSG00000067141	1.95	1.3	1.03	2.11	2.59	1.12	1.09	4.31
ENSG00000067167	322.18	392.98	557.58	436.29	365.27	390.81	483.33	445.22
ENSG00000067177	3.98	5.57	0.12	3.93	7.88	2.79	0.43	5.11
ENSG00000067182	41.77	31.86	38.31	48.54	33.55	26	26.29	39.68
ENSG00000067191	4.06	3.73	4.19	4.95	3.31	3.21	5.47	5.68
ENSG00000067208	0.32	0.33	0.84	0.31	0.73	0.53	1	0.84
ENSG00000067221	7.23	6.69	5.92	7.44	3.78	5.37	5.96	6.47
ENSG00000067225	2186.18	2444.31	1807.37	1780.44	2218.32	2180.61	1561.36	1956.73
ENSG00000067248	15.09	15.95	8.08	12.08	15.83	14.93	13.55	19.66
ENSG00000067334	90.86	102.84	82.76	88.82	100.15	104.45	88.88	100.78
ENSG00000067365	16.75	16.09	12.28	16.56	18.43	14.52	10.64	14.85
ENSG00000067369	10.39	15.01	14.45	11.59	11.97	14.17	19.47	17.01
ENSG00000067445	1.93	2.55	2.81	1.04	1.66	2.35	4.83	1.18
ENSG00000067533	3.4	7.38	6.97	3.72	5.69	11.37	6.94	3.07
ENSG00000067560	539.73	544.52	560.99	516.42	535.23	556.01	553.35	463.76
ENSG00000067596	32.26	30.77	32.04	31.11	30.05	32.03	32.57	30.21
ENSG00000067601	7.47	2.31	5.19	4.11	3.38	4.59	6.34	4.9
ENSG00000067606	2.44	2.11	1.73	1.47	2.06	1.64	2.15	1.44
ENSG00000067646	8.19	10.19	15.27	11.31	11.07	11.06	11.17	9.75
ENSG00000067704	56.68	56.02	51.62	49.21	57.98	56.86	57.07	51.93
ENSG00000067715	0	0	0.02	0.12	0	0.03	0	0
ENSG00000067798	0.01	0	0	0.01	0	0.02	0	0
ENSG00000067829	127.29	117.6	139.65	145.85	120.01	133.84	139.87	130.41
ENSG00000067836	5.42	3.03	1.38	2.62	3.33	2.66	1.65	2.06
ENSG00000067840	0	0	0	0	0.03	0	0	0
ENSG00000067842	0	0	0	0.02	0.01	0	0	0.03
ENSG00000067900	40.07	36.76	31.13	30.47	35.62	37.14	31.82	30.31
ENSG00000067955	214.7	197.52	176.86	165.26	207.27	218.96	188.04	152.33
ENSG00000067992	40.84	30.24	42.76	34.77	36.13	36.66	46.61	42.33
ENSG00000068001	10.87	10.72	4.54	6.22	12.39	8.9	4.77	9.02
ENSG00000068024	12.4	16.11	10.51	14.5	16.58	13.42	13.03	19.23
ENSG00000068028	106.06	74.99	100.85	80.15	108.33	93.95	123.74	92.58
ENSG00000068078	0.1	0.14	0.05	0.31	0.15	0.26	0.03	0.02
ENSG00000068079	74.07	83.4	108.57	109.74	59.05	91.98	100.84	85.56
ENSG00000068097	10.18	7.17	7.44	7.67	9.29	6.72	8.87	8.57
ENSG00000068120	74.34	62.03	54.03	57.19	57.11	63.09	56.49	62.64
ENSG00000068137	0.63	0.51	0.28	0.24	0.29	0.43	0.1	0.31
ENSG00000068305	17.78	17.66	19.59	22.63	16.68	20.24	24.82	22
ENSG00000068308	58.7	69.27	73.53	83.83	68.81	75.21	72.89	87.84
ENSG00000068323	26.38	24.24	32.97	31.92	21.9	21.98	24.15	33.22
ENSG00000068354	23.74	25.6	26.41	32.12	26.63	24.72	26.82	35.01
ENSG00000068366	19.51	20.96	24.26	24.24	23.72	22.75	30.44	24.14
ENSG00000068383	34	27.45	19.08	23.84	23	16.1	14.86	19.19
ENSG00000068394	42.38	39.76	41.27	48.93	35.21	34.16	39.59	44.67
ENSG00000068400	27.06	32.26	27.6	32.26	25.56	24.82	25.72	27.9
ENSG00000068438	85.9	83.15	78.65	72.8	81.13	85.05	76.97	75.19
ENSG00000068489	46.76	38.44	34.69	35.06	34.96	33.13	31.5	32.32
ENSG00000068615	0	0	0	0.04	0.02	0.02	0.16	0.06
ENSG00000068650	9.78	14.5	14.49	16.59	11.18	11.11	12.18	14.01
ENSG00000068654	3.76	4.47	3.34	5.3	5.24	4.93	4.62	6.99
ENSG00000068697	82.29	82.85	82.71	78.45	86.74	86.27	83.58	74.45
ENSG00000068724	46.65	73.24	47.12	47.19	42.46	52.47	49.72	54.85
ENSG00000068745	48.92	54.19	49.33	65.61	54.22	54.67	54.8	63.62
ENSG00000068781	0.13	0	0	0	0	0	0	0
ENSG00000068784	13.56	15.52	11.62	18.17	9.93	11.61	13.43	17.26
ENSG00000068793	5.65	7.26	10.96	11.99	6.92	6.22	8.94	15.24
ENSG00000068796	140.07	152.32	209.53	170.08	161.68	181.19	282.48	264.99
ENSG00000068831	74.33	92.23	71.73	86.8	54.37	50.96	60.76	65.71
ENSG00000068878	6.38	7.65	5.93	5.87	4.8	7.57	8.39	5.62
ENSG00000068885	13.22	11.09	11.89	15.79	7.78	11.24	14.07	12.51
ENSG00000068903	78.87	82.84	81.05	80.27	79.21	82.36	85.63	86.51
ENSG00000068912	48.93	54.79	69.71	59.87	47.04	48.79	64.52	49.46
ENSG00000068971	8.08	8.48	7.75	13.54	6.7	6.4	6.18	8.22
ENSG00000068976	0.26	0.21	0.62	0.42	0.23	0.27	0.43	0.08
ENSG00000068985	0	0	0	0	0	0	0	0
ENSG00000069011	0	0	0.03	0.15	0.05	0.02	0	0.38
ENSG00000069018	0	0	0	0	0	0	0	0
ENSG00000069020	16.69	26.74	16.74	18.51	20.26	17.67	9.32	10.1
ENSG00000069122	0	0	0	0.11	0.19	0.08	0.03	0
ENSG00000069188	1.59	1.41	0.74	0.18	2.09	1.76	1.31	0.81
ENSG00000069206	0	0	0	0.07	0.06	0	0	0
ENSG00000069248	31.6	27.77	22.01	18.6	25.26	25.34	26.68	24.32
ENSG00000069275	24.97	31.82	21.44	21.47	20.67	25.33	22.95	19.83
ENSG00000069329	78.28	87.42	93.76	78.43	91.27	93.9	112.21	110.05
ENSG00000069345	72.47	79.29	70.75	79.77	70.41	69.68	73.38	71.86
ENSG00000069399	215.15	166.28	156.7	169.74	209.34	186.14	160.74	201.44
ENSG00000069424	107.5	121.38	142.78	96.35	124.62	131.16	160.95	129.84
ENSG00000069431	0	0	0.01	0.09	0.02	0.06	0.11	0.05
ENSG00000069482	0	0	0	0	0	0	0	0.13
ENSG00000069493	490.4	487.25	507.14	510.69	453.57	454.86	514.07	521.37
ENSG00000069509	16.13	17.99	15.53	20.97	20.98	18.93	21.2	20.68
ENSG00000069535	0	0	0.06	0	0.19	0	0	0
ENSG00000069667	78.01	67.73	63.36	134.46	68.36	34.56	46.81	88.8
ENSG00000069696	0	0	0	0	0	0	0	0
ENSG00000069702	27.83	21.83	28.22	25.71	22.17	23.89	32.37	25.28
ENSG00000069712	0.22	0.11	0.1	0.19	0.22	0.13	0.23	0.16
ENSG00000069764	0	0	0	0	0	0	0	0
ENSG00000069812	0.09	0.1	0.21	0.06	0.13	0.09	0.02	0.08
ENSG00000069849	255.76	247.61	354.54	322.8	305.07	292.57	372.12	358.15
ENSG00000069869	6.72	3.69	2.72	3.14	3.49	4.13	3.97	1.75
ENSG00000069943	24.8	19.41	16.82	23.17	26.82	20.45	26.05	25.18
ENSG00000069956	36.96	44.77	43.81	46.87	41.17	43.09	46.1	35.69
ENSG00000069966	28.79	28.49	39.85	29.49	35.35	38.21	47.81	31.72
ENSG00000069974	248.9	334.1	275.38	316.62	233.1	281.1	237.45	276.53
ENSG00000069998	23.46	40.28	40.47	29.56	21.49	35.54	35.33	28.96
ENSG00000070010	187.37	206.45	151.9	177.45	174.95	181.38	144.82	151.46
ENSG00000070018	0.07	0.31	0	0.08	0.01	0.05	0	0.04
ENSG00000070019	0	0	0	0	0	0	0	0
ENSG00000070031	0	0	0	0	0	0	0	0
ENSG00000070047	25.36	22.68	24.16	21.64	22.75	27.23	26.58	31.77
ENSG00000070061	28.38	27.84	23.58	27.48	28.69	27.76	23.81	23.45
ENSG00000070081	268.37	394.99	401.63	293.55	294.16	264.15	395.33	368.7
ENSG00000070087	0.31	0.49	0.37	0.85	0.69	0.47	0.15	0.28
ENSG00000070159	25.38	46.83	21.79	34.47	14.96	35.39	15.69	25.86
ENSG00000070182	0.06	0.01	0.05	0.1	0.01	0.05	0	0.18
ENSG00000070190	31.1	55.87	38.21	28.58	28.07	42.51	37.46	34.85
ENSG00000070193	0	0	0	0.04	0	0	0.16	0
ENSG00000070214	0.98	1.28	4.02	2.48	4.54	2.37	4.3	2.67
ENSG00000070269	8.48	5.49	9.79	7.36	7.45	8.34	12.02	4.87
ENSG00000070366	4.73	3.99	4.9	4.03	3.41	3.92	3.62	5.25
ENSG00000070367	90.56	80.85	90.26	74.75	96.68	94.81	96.18	86.17
ENSG00000070371	0.26	0.06	0.73	0.34	0.38	0.42	0.08	0.34
ENSG00000070388	0	0	0	0	0	0	0.47	0
ENSG00000070404	0.31	0.39	0.38	0.3	0.62	0.53	0.62	0.31
ENSG00000070413	24.18	20.64	25.88	24.15	23.84	22.86	22.98	24.14
ENSG00000070423	68.63	64.86	58.77	71.65	62.98	70.32	64.81	73.89
ENSG00000070444	0.24	0.47	0.31	0.34	0.15	0.33	0.31	0.28
ENSG00000070476	16.73	15.53	16.24	16.07	16.6	16.3	17.56	18.79
ENSG00000070495	81.49	70.36	77.54	76.84	75.49	74.85	69.61	91.28
ENSG00000070501	31.03	33.03	23.24	27.04	23.65	26.25	21.59	22.45
ENSG00000070526	0.08	0	0	0	0	0.03	0	0
ENSG00000070540	75.32	73.42	134.99	119.12	76.5	79.22	131.26	126.63
ENSG00000070601	0.04	0.04	0	0.11	0.14	0	0.05	0
ENSG00000070610	56.69	46.81	54.52	47.27	44.18	47.14	50.93	50.77
ENSG00000070614	0.05	1.37	0.16	0.53	0.23	1.1	0.12	0.24
ENSG00000070669	88.04	99.66	105.03	90.6	75.43	80.37	94.73	82.55
ENSG00000070718	22.9	18.59	28.3	20.73	27.38	24.69	28.4	25.84
ENSG00000070729	0	0.14	0	0	0	0	0	0
ENSG00000070731	0	0.31	0.19	0.2	0.24	0.12	0.2	0.42
ENSG00000070748	0	0	0	0	0	0	0	0
ENSG00000070756	359.15	360.33	354.76	326.26	349.85	344.74	395	333.54
ENSG00000070759	1.13	1.11	2.3	2.05	1.98	1.31	1.59	1.83
ENSG00000070761	66.83	70.06	69.08	65.45	69.57	59.77	66.83	63.18
ENSG00000070770	26.53	25.42	16.93	22.49	27.76	21.42	17.33	22.95
ENSG00000070778	0	0.12	0	0.03	0	0.08	0	0.36
ENSG00000070785	38.08	41.75	31.93	32.11	29.04	30.54	32.29	26.47
ENSG00000070808	0	0.02	0	0.03	0.01	0.03	0	0.01
ENSG00000070814	38.23	33.81	25.66	26.93	33.33	33.9	30.09	34.43
ENSG00000070831	148.16	149.9	148.09	145.4	143.06	166.32	161.31	116.42
ENSG00000070882	64.53	49.4	68.96	63.29	45.37	44.28	55.91	70.96
ENSG00000070886	0.02	0	0	0	0	0	0	0
ENSG00000070915	0.03	0	0	0.46	0.04	0	0.2	0.02
ENSG00000070950	24.32	26.89	21	16.4	22.39	23.96	19.27	19.81
ENSG00000070961	16.05	17.17	39.01	26.94	22.45	28.88	31.41	27.66
ENSG00000070985	0	0	0	0	0	0	0.03	0
ENSG00000071051	49.76	36.27	41.18	40.58	43.24	52.54	48.69	54.21
ENSG00000071054	49.49	58.3	39.68	42.44	42.2	42.36	34.87	37.36
ENSG00000071073	91.94	75.43	101.99	112.12	63.94	68.64	105.1	116.15
ENSG00000071082	1383.48	1458.88	1632.27	1442.99	1959.61	1633.84	2060.94	1641.27
ENSG00000071127	814.83	737.61	608.51	667.24	666.12	674.1	552.94	593.44
ENSG00000071189	15.15	17.7	17.82	23.15	18.72	16.54	19.61	17.88
ENSG00000071203	0	0	0	0	0	0	0	0
ENSG00000071205	8.94	12.01	9.43	9.09	11.33	9.02	12.22	12.09
ENSG00000071242	1.82	2.34	6.05	2.27	2.55	2.82	5.62	4.5
ENSG00000071243	55.22	46.93	53.92	57.08	60.7	54.04	56.04	53.05
ENSG00000071246	0.29	1.08	1	0.45	0.5	0.8	0.64	0.96
ENSG00000071282	2.13	3.49	1.03	0.05	5.31	2.54	0.65	0.4
ENSG00000071462	94.52	104.16	112.87	101.35	86.78	84.4	104.76	99.87
ENSG00000071537	50.09	46.34	56.34	58.07	48.95	48.78	64.99	49.28
ENSG00000071539	66.7	64.6	53.98	47.26	53	61.72	54.12	48.31
ENSG00000071553	118.27	115.55	178.88	147.82	117.22	127.87	172.62	178.19
ENSG00000071564	28.53	29.45	21.09	20.62	28.93	29.19	24.76	25.33
ENSG00000071575	53.51	37.21	28.29	25.4	27.91	36.91	24.88	18.52
ENSG00000071626	21.33	21.02	21.99	23.41	20.05	24.59	24.35	21.87
ENSG00000071655	32.53	36.99	39	34.63	29.23	32.5	35.21	45.98
ENSG00000071677	0	0	0	0	0	0	0	0
ENSG00000071794	38.69	33.82	29.57	30.58	44.42	35.93	33.98	29.6
ENSG00000071859	99.25	91.98	111.33	97.96	88.85	112.01	132.02	138.98
ENSG00000071889	19.03	12.87	15.07	14.38	18.72	14.16	14.91	15.44
ENSG00000071894	50.79	49.04	40.71	47.55	45.61	54.65	45.83	58.14
ENSG00000071909	0.27	0.03	0.07	0.14	0.23	0.05	0.24	0.09
ENSG00000071967	0.71	2.51	2.96	3.23	2.4	2.19	4.33	5.95
ENSG00000071991	0	0	0.01	0.01	0	0	0	0
ENSG00000071994	100.89	72.36	99.71	102.22	114.44	88.49	92.8	100.36
ENSG00000072041	0	0	0.02	0	0.03	0.02	0	0
ENSG00000072042	93.63	86.18	111.86	119.95	105.43	84.61	120.9	111.12
ENSG00000072062	6.83	7.21	6.37	4.6	7.15	7.25	4.64	5.87
ENSG00000072071	0.03	0.08	0.07	0.04	0.02	0.06	0.01	0.04
ENSG00000072080	0	0	0	0	0	0	0	0
ENSG00000072110	31.92	8.61	16.96	3.45	8.9	13.97	13.98	7.32
ENSG00000072121	3.81	3	4.19	4.22	4.1	4.46	4.74	4.05
ENSG00000072133	0	0	0	0	0.19	0.03	0	0
ENSG00000072134	0.47	1.06	0.53	0.77	0.57	0.82	0.35	0.24
ENSG00000072135	89.1	62.08	71.95	80.06	76.39	63.85	72.41	72.33
ENSG00000072163	0.92	2.75	1.94	1.18	0.11	1.83	1.18	1.13
ENSG00000072182	0.11	0.05	0	0.17	0.02	0	0	0
ENSG00000072195	0	0.68	0.01	0	0.07	0.04	0.05	0.17
ENSG00000072201	0.04	0.25	0.22	0	0.22	0.08	0.23	0.14
ENSG00000072210	15.04	19.51	16.46	11.89	23.35	17.42	15.94	9.08
ENSG00000072274	303.12	415.62	593.19	606.28	338.06	420.68	601.31	698.7
ENSG00000072310	48.97	43.16	61.74	45.3	31.96	48.2	71.97	65.31
ENSG00000072315	0	0.04	0	0	0	0.01	0	0
ENSG00000072364	18.81	18.85	17.55	16.32	19.66	18.02	29.42	20.53
ENSG00000072401	25.25	31.06	25.93	28.58	36.09	36.68	29.85	20.74
ENSG00000072415	2.89	3	2.18	2.01	4.06	2.55	1.77	2.06
ENSG00000072422	0	0.89	0.08	0	0	0.03	0.2	0
ENSG00000072444	0.07	0.15	0.25	0.64	0.05	0.06	0.1	0.26
ENSG00000072501	127.38	119.19	114.47	98.2	115.91	124.3	119.83	107.82
ENSG00000072506	135.93	132.38	126.75	117.94	127.97	130.43	134.75	140.16
ENSG00000072518	65.77	70.02	54.9	60.56	52.5	59.93	47.64	46.29
ENSG00000072571	50.6	57.88	57.52	42.78	43.46	55.53	70.2	58.68
ENSG00000072609	65.13	68.12	59.21	67.41	62.31	62.51	60.43	69.86
ENSG00000072657	0	0	0.02	0.1	0	0.01	0.02	0
ENSG00000072682	17.91	16.12	12.31	9.1	13.16	18.27	8.38	11.05
ENSG00000072694	0.19	0.04	0.3	0.31	0.06	0.4	0	0.03
ENSG00000072736	112.29	101.43	98.58	86.2	96.07	96.01	111.57	91.91
ENSG00000072756	20.23	19.28	19.48	18.51	18.53	15.47	20.66	19.41
ENSG00000072778	108.19	141.4	132.87	131.95	105.16	128.67	116.27	122.34
ENSG00000072786	227.07	172.95	191.4	187.47	202.15	198.18	206.79	198.96
ENSG00000072803	34.09	31.95	26.98	26.87	33.47	28.42	31.22	31.74
ENSG00000072818	180.81	158.11	158.16	174.07	136.08	146.85	157.28	178.49
ENSG00000072832	7.28	1.56	1.16	7.79	4.1	3.96	1.27	4.38
ENSG00000072840	0.42	0.1	0.37	0.48	0.32	0.62	0.7	0.48
ENSG00000072849	32.91	37.46	35.72	33.78	31.59	34	28.72	29.53
ENSG00000072858	6.83	9.78	7.55	7.58	7.08	6.94	9.41	6.82
ENSG00000072864	35.8	33.97	31.84	31.56	28.65	29.18	28.1	35.1
ENSG00000072952	0	0.06	0.06	0.01	0.03	0	0.03	0.03
ENSG00000072954	0.06	0.24	0.13	0	0.98	0.26	0.41	0.33
ENSG00000072958	170.92	166.09	128.04	138.9	120.55	135.78	110.92	130.34
ENSG00000073008	14.93	8.95	10.04	5.88	9.9	9.21	9.48	9.84
ENSG00000073009	41.55	37.22	37.7	40.42	32.08	36.76	36.19	40.36
ENSG00000073050	41.07	35.03	25.33	30.83	28.52	23.58	24.51	33.13
ENSG00000073060	15.64	11.85	29.09	16.93	26.89	21.56	41.89	35.78
ENSG00000073067	0	0	0	0	0	0	0	0
ENSG00000073111	202.42	185.46	192.61	149.69	236.92	211.73	201.82	216.87
ENSG00000073146	0	0	0.05	0	0	0	0.14	0
ENSG00000073150	0.46	0.17	0.8	0.32	0.78	0.53	0.26	0.68
ENSG00000073169	10.19	10.13	16.37	9.13	10.17	14.54	16.33	14.81
ENSG00000073282	0.17	0.91	1.09	2.18	0.53	0.36	1.07	1.37
ENSG00000073331	5.4	10.5	9.56	16.37	6.42	6.03	9.9	15.55
ENSG00000073350	18.6	12.64	17.05	15.71	11.32	12	14.7	13.78
ENSG00000073417	2.73	3.18	4.11	2.63	4.16	3.68	3.77	3.26
ENSG00000073464	0.04	0	0	0	0.02	0.03	0	0.05
ENSG00000073536	4.46	11.02	4.22	3.81	5.2	6.59	5.1	4.99
ENSG00000073578	195.21	195.45	170.52	175.65	184.72	186.96	167.05	176.4
ENSG00000073584	168.75	164.3	160.31	151.92	180.35	171.29	151.43	134.42
ENSG00000073598	0.41	0.23	0.08	0.14	0.63	0.2	0.09	0.31
ENSG00000073605	5.57	7.19	3.9	4.02	2.39	2.78	4.96	4.86
ENSG00000073614	51.4	49.36	52.93	48.81	45.48	47.38	47.87	43.62
ENSG00000073670	0	0	0	0	0.03	0	0	0.03
ENSG00000073711	0.06	0.05	0.09	0.04	0.15	0	0	0.21
ENSG00000073712	0.7	0	1.59	0.02	0.17	0	0.3	1.11
ENSG00000073734	0.04	0.07	0.08	0.02	0.02	0	0	0
ENSG00000073737	0.58	3.25	0.23	0.07	0.5	0.65	1.01	0.06
ENSG00000073754	0	0	0	0	0	0	0	0
ENSG00000073756	0.52	1.33	5.16	1.27	0.58	2.71	5.2	2.08
ENSG00000073792	0.03	0	0.03	0	0	0.64	0.03	0.04
ENSG00000073803	48.11	44.48	35.06	49.38	46.76	46.39	42.67	50.56
ENSG00000073849	49.09	53.79	77.7	72.62	35.49	32.8	55.34	57.09
ENSG00000073861	107.1	95.23	140.03	155.98	91.23	112.02	116.57	146.88
ENSG00000073905	0.15	0.14	0.8	0.13	0	0	0	0
ENSG00000073910	0.08	0.18	0.66	0.39	0.01	0.48	0.6	0.15
ENSG00000073921	80.5	79.27	99.71	79.75	66.53	80.38	103.31	90.83
ENSG00000073969	32.47	31.39	27.74	27.76	28.3	28.43	27.52	24.33
ENSG00000074047	0.09	0.1	0.05	1.83	0.13	0.02	0.68	0.08
ENSG00000074054	22.11	28.14	25.53	27.88	21.53	26.09	18.89	22.14
ENSG00000074071	137.49	131.92	147.13	120.02	152.39	153.78	149.63	151.92
ENSG00000074181	0	0	0.01	0	0	0	0	0
ENSG00000074201	90.93	88.52	90.84	88.45	102.34	91.99	99.39	86.86
ENSG00000074211	0	0	0	0.02	0	0	0	0
ENSG00000074219	0	0	0	0	0	0	0	0
ENSG00000074266	50.56	55.77	72.7	66.46	56.64	68.4	87.37	87.88
ENSG00000074276	0	0	0.16	0	0.12	0	0.02	0
ENSG00000074317	0	0	0	0	0.28	0	0.19	0
ENSG00000074319	182.86	169.64	167.17	164.93	161.58	143.97	168.54	166.45
ENSG00000074356	19.9	19.66	16.77	16.24	20.24	16.93	16.83	17.14
ENSG00000074370	104.48	83.82	83.22	84.65	77.73	74.13	80.62	88.09
ENSG00000074410	0.28	0.03	0.59	0.08	0.29	0.06	0.63	0.2
ENSG00000074416	0.48	0.53	0.83	1.52	0.65	0.76	1.38	9.84
ENSG00000074527	0	0.03	0	0	0	0.05	0	0
ENSG00000074582	30.56	23.02	20.86	26.49	20.89	24.47	21.18	26.69
ENSG00000074590	0	0	0	0.02	0	0.05	0	0.01
ENSG00000074603	40.96	42.55	40.25	43.02	45.2	50.49	51.4	39
ENSG00000074621	2.5	0.79	1.34	0.62	1.56	1.1	0.6	1.25
ENSG00000074657	2	0.73	0.34	0.47	2.65	0.43	0.3	0.74
ENSG00000074660	0.09	0.08	0.12	0.08	0.13	0.17	0.2	0.26
ENSG00000074695	50.69	63.05	79.14	64.87	60.68	56.49	67.58	52.33
ENSG00000074696	53.51	65.41	48.91	47.06	62.96	69.6	49.97	48.34
ENSG00000074706	12.43	8.56	4.49	9.79	9.05	3.77	2.33	3.59
ENSG00000074755	3.7	4.01	3.52	3.41	2.99	3.34	3.1	3.41
ENSG00000074771	0	0	0	0	0	0	0	0
ENSG00000074800	4550.26	4700.44	3075.31	3068.03	3922.91	3970.37	2872.87	3331.08
ENSG00000074803	0.19	0.02	0	0	0.01	0.01	0.64	0
ENSG00000074842	249.49	324.9	369.13	235.61	249.31	246.39	291.98	225.95
ENSG00000074855	0.44	0.29	0.22	0.45	0.19	0.22	0.28	0.23
ENSG00000074935	14.35	22.9	17.92	18.15	11.55	15.27	19.91	19.16
ENSG00000074964	0	1.09	0.06	0.07	0	0.68	0	0
ENSG00000074966	7.75	8.82	12.55	5.04	8.2	16.01	8.76	8.99
ENSG00000075035	0.04	0	0	0.07	0.07	0.02	0.06	0.04
ENSG00000075043	0	0.07	0.08	0.07	0	0.24	0	0.23
ENSG00000075073	0	0.3	0.06	0	0	0.1	0.06	0
ENSG00000075089	41.34	37.23	57.12	47.35	48.81	42.23	52.87	46.32
ENSG00000075131	40.13	44.48	34.26	32.43	42.06	36.46	46.43	39.84
ENSG00000075142	343.7	358.17	325.01	317.16	379.39	369.75	375.99	346.59
ENSG00000075151	38.67	35.26	37.31	46.5	33.6	39.3	42.26	49.45
ENSG00000075188	70.87	77.08	53.22	52.65	64.47	66.87	50.95	48
ENSG00000075213	0.08	0	0.64	0.29	0.06	0.2	0.34	0.08
ENSG00000075218	35.94	28.58	33.68	25.2	25.96	30.7	35.27	35.32
ENSG00000075223	0	0	0	0	0	0	0	0
ENSG00000075234	34.35	17.69	20.64	24.44	39.16	28.75	23.84	28.91
ENSG00000075239	102.99	90.85	96.69	76.62	112.3	93.51	93.37	78.35
ENSG00000075240	22.78	19.86	19.93	11.71	12.69	13.36	16.36	23.44
ENSG00000075275	0.02	0.02	0	0.06	0.04	0	0.19	0
ENSG00000075290	0.05	0.17	0.47	0.32	0.44	0.15	0.05	0.21
ENSG00000075292	40.61	32.23	39.26	30.88	33.55	38.51	35.37	34.35
ENSG00000075303	30.01	31.1	33.87	22.29	29.29	33.78	37.58	37.16
ENSG00000075336	23.08	25.7	20.74	18.7	25.45	28.32	22.9	17.68
ENSG00000075340	9.63	7.95	6.38	6.69	6.32	7.91	5.33	8.05
ENSG00000075388	0	0	0	0	0	0	0	0
ENSG00000075391	0	0.02	0.01	0	0.01	0.01	0	0
ENSG00000075399	0.41	1.04	0.69	0.56	1.64	0.89	0.73	0.3
ENSG00000075407	7.29	8.82	7.85	9.51	8.91	6.89	10.92	9.21
ENSG00000075413	64.04	65.8	56.87	51.49	59.91	58.55	62.74	48.16
ENSG00000075415	392.98	388.33	392.38	400.37	405.66	388.68	429.81	361.58
ENSG00000075420	21.52	21.87	43.62	31.79	21.15	29.07	31.95	30.07
ENSG00000075426	23.39	18.87	19.02	29.17	29.91	22.65	20.38	26.12
ENSG00000075429	0	0	0	0	0	0	0	0
ENSG00000075461	0	0	0	0	0	0	0	0.02
ENSG00000075539	14.6	15.7	13.02	11.06	14.05	11.48	13.15	11.05
ENSG00000075568	23.59	18.76	18.36	16.56	21.33	25.54	24.64	18.43
ENSG00000075618	1.92	2.48	0.92	0.56	1.26	0.7	2.13	1.31
ENSG00000075624	30129.3	25335.9	18651.3	21048.9	24589.1	24876.2	17968.1	17803.4
ENSG00000075643	0.42	0.16	0.49	0.24	0.12	0.05	0.31	0.21
ENSG00000075651	3.27	3.58	3.78	5.04	3.66	2.45	4.41	4.97
ENSG00000075673	0	0.14	0.16	0	0.2	0.15	0.5	0.02
ENSG00000075702	13.59	11.29	13.09	10.92	10.34	10.49	14.85	15.15
ENSG00000075711	27.85	22.48	24.87	26.48	22.17	24.52	19.67	18.48
ENSG00000075785	149.85	152.08	190.67	171.32	153.87	178.36	217.76	203.6
ENSG00000075790	82.14	98.07	102.93	82.83	81.44	99.36	92.56	112.05
ENSG00000075826	35.26	41.42	25.89	33.82	40.63	33.04	34.37	35.52
ENSG00000075856	62.33	73.83	75.31	66.48	58.7	76.73	77.17	68.36
ENSG00000075884	192.13	170.61	196.33	183.37	145.56	169.46	202.26	194.02
ENSG00000075886	0	0	0	0	0.06	0	0	0.1
ENSG00000075891	0	0	0	0	0	0	0.03	0
ENSG00000075914	54.28	51.54	45.07	46.05	53.66	52.51	47.4	49.64
ENSG00000075945	35.64	31.46	28.62	35.46	31.53	29.54	29.08	32.77
ENSG00000075975	51.08	56.63	49.98	45.61	40.22	48.73	43.3	49.64
ENSG00000076003	130.05	133.78	119.47	91	157.52	132.22	128.05	113.35
ENSG00000076043	87.99	93.27	107.48	90.78	109.27	104.95	111.41	96.54
ENSG00000076053	22.97	22.99	35.86	29.31	24.38	27.21	35.73	30.1
ENSG00000076067	3.01	0.41	1.17	0.7	5.28	1.86	1.32	2.24
ENSG00000076108	15.38	14.02	15.69	16.33	17.01	16.05	18.17	18.66
ENSG00000076201	2.75	3.32	7.89	2.09	3.57	2.91	7.95	4.85
ENSG00000076242	45.54	56	58.05	50.02	36.22	43.59	54.61	47.58
ENSG00000076248	65.62	73.03	76.26	67.96	108.03	90.41	113.19	98.65
ENSG00000076258	0.16	0.2	1.5	0.19	0.85	1.71	1.39	0.48
ENSG00000076321	13.71	15.01	17.41	19.17	15.79	19.09	13.17	15.66
ENSG00000076344	0	0	0	0	0	0	0	0
ENSG00000076351	0.52	0.6	0.5	0.52	0.71	0.61	0.69	0.9
ENSG00000076356	0.02	0.12	0.44	0.16	0.03	0.01	0.33	0.17
ENSG00000076382	87.84	84.36	77.57	65.65	76.25	82.18	75.05	77.82
ENSG00000076513	64.23	58.4	62.45	64.71	58.7	54.75	71.77	71.38
ENSG00000076554	48.89	53.29	79.69	53.24	56.7	77.98	68.24	42.17
ENSG00000076555	0.67	1.71	1.29	0.39	1.29	1.32	1.67	4.9
ENSG00000076604	18.4	17.55	10.39	10.97	15.43	14.54	9.77	14.98
ENSG00000076641	87.2	74.74	84.41	78.58	81.59	65.43	72	87.56
ENSG00000076650	8.48	8.27	8.79	6.49	8.09	7.13	9.32	8.17
ENSG00000076662	105.98	106.48	99.82	110.33	107.96	97.54	102.71	94.73
ENSG00000076685	95.89	98.57	91.97	72.98	99.54	100.44	79.38	73.06
ENSG00000076706	2.05	1.39	1.71	1.96	1.5	0.66	43.64	3
ENSG00000076716	0	0	0	0	0	0	0	0
ENSG00000076770	8.19	6.92	7.48	8.71	7.31	8.59	12.7	7.02
ENSG00000076826	0.25	0.15	0.02	0.21	0.25	0.04	0.07	0.2
ENSG00000076864	0	0.11	0.03	0.24	0.27	0.02	0.06	0.4
ENSG00000076924	22.58	12.1	11.49	22.97	20.14	11.05	11.85	26.85
ENSG00000076928	142.52	114.31	149.15	129.81	119.1	120.9	154.25	163.28
ENSG00000076944	91.61	78.72	94.09	97.22	78.32	79.39	89.82	94.34
ENSG00000076984	2.97	4.21	3.77	3.25	2.8	3.46	4.3	4.07
ENSG00000077009	0	0	0	0	0	0	0	0
ENSG00000077044	26.03	20.61	16.08	17.54	19.8	21.68	22.29	21.4
ENSG00000077063	0.02	0	0	0	0	0	0	0.02
ENSG00000077080	0	0	0	0	0	0	0	0.16
ENSG00000077092	0	0	0.07	0	0	0.06	0	0
ENSG00000077097	61.46	73.1	88.58	70.45	79.75	78.3	87.42	79.7
ENSG00000077147	130.36	153.64	200.93	140	164.37	164.89	177.68	144.29
ENSG00000077150	47.41	70.4	62.73	76.11	47.2	58.63	59.68	91.48
ENSG00000077152	133.08	122.35	139.82	133.04	97.24	122.35	137.59	123.2
ENSG00000077157	4.83	2.27	3.07	3	8.02	4.22	7.25	4.47
ENSG00000077232	46.41	45.7	52.1	48.69	41.21	46.74	50.3	53.57
ENSG00000077235	22.69	22.13	20.11	20.33	20.13	20.89	22.04	23.54
ENSG00000077238	83.15	62.79	54.56	58.08	72.05	63.18	64.69	65.94
ENSG00000077254	39.91	39.83	37.62	33.45	36.47	38.7	37.48	36.65
ENSG00000077264	0.31	0	0.14	0.27	0.03	0.08	0.32	0.68
ENSG00000077274	0	0	0	0	0	0	0	0
ENSG00000077279	0	0.04	0	0	0	0	0	0.03
ENSG00000077312	56.9	47.99	53.76	53.15	42.49	48.38	57.92	50.2
ENSG00000077327	0.98	0.77	0.24	0.43	0.53	0.43	0.56	0.49
ENSG00000077348	28.85	30.09	32.03	31.19	28.56	29.3	32.95	38.62
ENSG00000077380	35.94	34.11	32.52	30.93	29.16	35.56	33.1	34.38
ENSG00000077420	44.89	33.05	31	40.59	39.54	33.54	32.72	41.72
ENSG00000077454	126.85	112.4	119.5	114.11	111.5	110.42	125.41	121.07
ENSG00000077458	25.94	29.87	34.76	24.17	25.01	27.12	33.79	27.95
ENSG00000077463	1.7	0.59	0.9	1.31	1.57	1.53	1	2.04
ENSG00000077498	0	0	0	0	0	0	0	0
ENSG00000077514	59.5	62.13	56.03	57.47	54.6	58.83	67.68	62.54
ENSG00000077522	0.06	0.05	0.03	0.02	0	0	0.08	0.07
ENSG00000077549	548.25	541.66	399.39	486.55	446.71	458.97	387.77	404.32
ENSG00000077585	5.05	5.81	10.02	15.26	6.93	6.16	6.96	12.84
ENSG00000077616	0	0.03	0	0.04	0	0.03	0.11	0
ENSG00000077684	25.47	21.94	24.87	25.15	23.23	27.15	26.43	26.5
ENSG00000077713	2.82	5.32	5.42	8.79	6.09	4.97	5.91	8.99
ENSG00000077721	185.57	179.17	152.56	160.09	192.56	176.34	161.05	149.29
ENSG00000077782	6.81	13.26	5.17	8.16	7.63	12.59	9.85	14.01
ENSG00000077800	0	0.05	0	0.09	0	0	0	0
ENSG00000077809	88.03	79.13	84.07	80.53	85.91	86.49	92.06	75.68
ENSG00000077935	0.13	0.17	0.43	0.06	0.13	0.48	0.49	0
ENSG00000077942	0	0	0	0	0	0.23	0	0
ENSG00000077943	0	0.01	0	0	0.02	0.03	0	0.01
ENSG00000077984	300.64	200.27	347.21	323.21	469.48	282.46	406.79	420.64
ENSG00000078018	0	0	1.75	0	0.09	0.03	0.28	0.01
ENSG00000078043	10.79	11.16	12.04	9.08	12.96	15.1	13.77	10.22
ENSG00000078053	0.12	0.11	0.09	0.28	0.05	0.26	0.03	0.16
ENSG00000078061	91.29	104.3	96.86	92.35	86.74	97.67	98	93.16
ENSG00000078070	11.65	17.32	19.84	12.34	14.13	18.28	19.76	16.96
ENSG00000078081	2.91	2.55	3.69	2.96	4.58	3.34	5.46	6.01
ENSG00000078098	0	0.04	0	0.16	0.31	0	0	0
ENSG00000078114	0	0.48	0.85	0.15	0.71	1.3	0.97	0.43
ENSG00000078124	22.19	21.62	23.67	20	24.9	23.73	19.13	14.77
ENSG00000078140	109.37	125.42	103.44	113.91	114.74	94.12	113.33	85.05
ENSG00000078142	19.74	19.97	18.7	17.37	20.77	20.62	16.06	19.98
ENSG00000078177	19.13	19.16	21.21	23.23	16.1	26.75	27.7	19.97
ENSG00000078237	44.62	46.76	23.48	30.16	62.05	47.44	29.32	33.22
ENSG00000078246	8.59	8.52	10.11	10.29	10.68	11.52	10.59	11.4
ENSG00000078269	72.02	60.09	49.59	67.4	31.76	51.7	37.4	42.95
ENSG00000078295	0.01	0.03	0.01	0.02	0.02	0.02	0.13	0.1
ENSG00000078304	178.91	163.83	164.36	220.83	175.42	170.47	174.43	176.85
ENSG00000078319	9.59	12.73	7.3	10.8	9.03	12.13	11.36	8.37
ENSG00000078328	0	0	0	0	0.51	0	0	0
ENSG00000078369	358.12	390.84	331.73	352.5	316.87	342.87	324.64	358.14
ENSG00000078399	0	0	0	0	0	0	0	0
ENSG00000078401	0	0	0	0.04	0.04	0	0	0.14
ENSG00000078403	7.41	9.25	12.18	6.89	10.52	6.8	12.07	6.79
ENSG00000078487	1.87	1.94	2.42	1.88	1.33	0.28	3.26	1.69
ENSG00000078549	0	0	0	0.01	0.05	0.06	0.04	0.01
ENSG00000078579	0	0	0	0	0	0	0	0
ENSG00000078589	24.42	25.29	44.61	34.47	32.81	32.98	59.91	38.32
ENSG00000078596	130.35	92.12	345.27	212.29	346.54	265.27	409.27	260.78
ENSG00000078618	105.72	107.34	115.67	109.97	96.29	109.77	120.46	112.96
ENSG00000078668	345.36	352.54	307.7	312.87	326.24	322.6	306.97	303.95
ENSG00000078674	53.92	44.78	68.65	50.04	58.62	59.4	87.24	59.21
ENSG00000078687	2.43	3.3	3.3	1.84	1.79	2.85	3.22	3.17
ENSG00000078699	14.01	17.25	14.48	14.63	15.49	15.79	17.9	14.27
ENSG00000078725	0	0	0	0.05	0	0	0	0.02
ENSG00000078747	31.3	36.46	24.24	26.78	28.3	37.43	30.01	28.59
ENSG00000078795	0	0.5	0.05	0.04	0.04	0.04	0.06	0.12
ENSG00000078804	1.95	2.66	2.3	2.25	2.44	1.99	3.13	4.68
ENSG00000078808	107.94	117.79	137.63	122.96	100.7	105.86	118.49	138.99
ENSG00000078814	0.24	0.28	0.01	0	0.21	0.12	0.87	0.07
ENSG00000078898	0	0	0	0	0	0	0	0
ENSG00000078900	5.5	2.17	2.74	4.66	4.44	1.62	1.13	4.22
ENSG00000078902	41.86	42.8	48.93	43.16	40.48	49.65	53.6	61.6
ENSG00000078967	8.03	11.98	8.67	6.28	11.74	11.19	9.51	9.6
ENSG00000079101	0	0	0	0	0	0	0	0
ENSG00000079102	0.04	0.27	0.08	0.07	0.2	0.01	0.12	0.01
ENSG00000079112	0	0	0	0	0	0	0	0
ENSG00000079134	27.72	27.8	27.33	25.46	28.31	27.53	28.52	28.18
ENSG00000079150	4.2	4.24	3.4	2.01	7.85	7.78	4.92	3.35
ENSG00000079156	1.15	0.86	1.06	1.25	0.72	0.91	1.56	1.08
ENSG00000079215	0	0	0.63	0.09	0	0.08	0.11	0.02
ENSG00000079246	361.61	344.53	281.41	316.82	396.57	392.26	317.25	261.26
ENSG00000079257	26.16	28.8	20.05	22.98	23.07	22.52	19.21	20.01
ENSG00000079263	43.48	59.49	57.94	47.93	49.33	55.52	60.34	53.02
ENSG00000079277	109.85	84.05	76.58	100.67	74.58	91.97	71.45	68.3
ENSG00000079308	0.28	0.18	0.25	0.11	0.42	0.23	0.28	0.97
ENSG00000079313	3.82	3.33	2.99	2.41	3.32	2.11	2.33	3.25
ENSG00000079332	105.47	78.54	74.44	95.34	85.84	82.78	79.2	85.37
ENSG00000079335	9.64	11.32	19.38	21.96	13.41	13.73	18.78	19.7
ENSG00000079337	0.26	0.25	1.57	0.23	0.25	0.22	0.71	0.15
ENSG00000079385	10.01	2.83	4.54	2.92	13.28	3.76	3.76	4.09
ENSG00000079387	24.1	25.27	24.06	21.25	21.96	24.42	27.57	26.25
ENSG00000079393	0	0	0.69	0.15	0	0	0.47	0.17
ENSG00000079432	2.84	2.86	2.29	2.62	2.89	2.61	2.81	3.01
ENSG00000079435	1.63	1.42	1.71	1.51	1.36	1.25	1.42	1.58
ENSG00000079459	339.92	257.49	310.88	333.55	387.38	254.2	354.43	384.17
ENSG00000079462	50.38	47.95	43.68	42	51.34	54.52	55.1	57.93
ENSG00000079482	0	0	0.01	0	0	0.01	0	0
ENSG00000079557	0	0	0	0	0	0	0	0
ENSG00000079616	199.69	166.35	193.16	168.89	151.06	165.8	203.36	205.72
ENSG00000079689	0	0	0	0	0	0	0	0
ENSG00000079691	0.46	0.61	0.49	0.21	0.22	0.57	1.05	0.19
ENSG00000079739	42.37	46.56	39.3	36.73	43.93	48.61	40.92	33.19
ENSG00000079785	63.7	70.65	57.53	55.32	68.55	72.39	61.04	56.55
ENSG00000079805	189.32	200.27	148.75	189.08	138.08	151.64	130.41	164.89
ENSG00000079819	26.81	25.82	26.7	25.75	33.42	30.66	33.26	38.53
ENSG00000079841	0	0.03	0.07	0.2	0.01	0.02	0.03	0.01
ENSG00000079931	0.3	0.03	0	0	0	0.24	0.05	0
ENSG00000079950	24.31	31.22	25.71	25.05	19.22	21.4	26.82	21.68
ENSG00000079974	16.46	16.53	14.22	14.94	14.19	16.31	18.5	13.95
ENSG00000079999	84.54	86.92	82.49	81.44	82.97	78.45	81.09	92.59
ENSG00000080007	0.37	1.57	7.7	1.81	0.29	2.92	13.67	3.1
ENSG00000080031	0	0	0	0.05	0	0	0	0
ENSG00000080166	0	0.02	0.03	0.04	0.04	0	0.06	0
ENSG00000080189	55.22	67.05	75.96	68.49	48.32	52.38	69.44	67.39
ENSG00000080200	0.68	0.23	0.48	0.26	0.79	0.71	0.44	1.1
ENSG00000080224	0	0	0	0	0	0	0	0
ENSG00000080293	0	0.04	0	0	0.15	0	0	0
ENSG00000080298	3.33	2.68	2.49	3.83	2.39	2.57	4.21	2.66
ENSG00000080345	38.08	35.71	34.15	26.86	41.73	39.43	39.52	35.03
ENSG00000080371	64.7	79.05	66.39	78.41	71.05	74.37	62.52	71.58
ENSG00000080493	0.09	0	0.23	0.31	0.04	0.15	0.15	0.17
ENSG00000080503	91.69	72.62	56.99	64.86	74.91	82.17	62.11	68.91
ENSG00000080511	0	0	0	0	0	0	0	0
ENSG00000080546	12.23	8.02	11.6	17.22	16.27	9.93	8.36	12.79
ENSG00000080561	0.81	0.72	2.54	1.48	3.25	0.9	1.93	3.86
ENSG00000080572	0	0	0	0	0	0	0	0
ENSG00000080573	0	0	0	0.01	0	0	0	0
ENSG00000080603	29.34	27.05	24.44	19.88	23.7	23.74	26.94	27.52
ENSG00000080608	34.93	38.23	40.62	36.86	45.45	43.92	41.46	49.32
ENSG00000080618	0	0.11	0.18	0	0.1	0.06	0	0
ENSG00000080644	0.04	0.05	0	0.66	0.09	0.46	0.05	0.81
ENSG00000080709	0	0	0	0	0	0.12	0	0
ENSG00000080802	12.42	13.33	13.12	17.54	16.08	14.62	16.84	16.89
ENSG00000080815	51.05	47.64	54.06	56.65	47.16	47.21	51.06	55.4
ENSG00000080819	21.01	28.28	18.37	18.76	26.34	27.9	20.39	20.67
ENSG00000080822	447.41	469.3	514.1	547.39	566.83	470.02	478.27	523.55
ENSG00000080823	5.06	1.4	1.46	4.11	3.43	5.52	2.31	4.81
ENSG00000080824	364.32	376.98	323.56	320.15	374.54	406.03	307.77	275.72
ENSG00000080839	44.28	40.5	45.24	33.03	49.78	39.61	41.22	33.14
ENSG00000080845	32.14	30.6	12.91	25.85	19.05	25.76	14.58	11.7
ENSG00000080854	1.88	1.45	1.47	0.87	0.57	1.34	2.96	2.03
ENSG00000080910	0	0	0	0	0	0	0	0
ENSG00000080947	0.15	0.34	0.17	0.22	0.28	0.27	0.09	0.15
ENSG00000080986	113.94	103.81	105.29	93.27	88.41	96	114.29	112.75
ENSG00000081014	8.89	7.9	7.31	7.39	7.52	9.06	9.05	7.27
ENSG00000081019	7.29	5.97	8.8	7.32	7.21	7.09	7.67	6.61
ENSG00000081026	2.96	2.05	4.23	3.44	3.12	2.06	3.91	5.14
ENSG00000081041	0	0.18	0	0	0.08	0.31	0	0
ENSG00000081051	0	0	0	0	0	0	0	0
ENSG00000081052	0.06	0.02	0.02	0.01	0	0.01	0.04	0.03
ENSG00000081059	0.32	0.34	0.69	0.42	0.79	0.69	0.63	0.41
ENSG00000081087	36.53	41.6	63.88	49.54	46.08	58.13	76.16	64.62
ENSG00000081138	0	0	0	0	0	0.04	0.04	0
ENSG00000081148	0.04	0	0.11	0.06	0	0	0.09	0
ENSG00000081154	86.16	102.03	98.21	85.64	106.13	115.08	84.24	87.76
ENSG00000081177	4	3.7	5.27	2.04	5.94	4.2	5.31	3.84
ENSG00000081181	9.96	8.81	8.28	9.86	12.97	8.16	6.43	10.23
ENSG00000081189	0.01	0.29	0	0	0	0.35	1.02	0.17
ENSG00000081237	774.69	712.3	700.83	854.48	738.08	694.79	753.61	763.76
ENSG00000081248	0	0	0	0	0	0	0	0
ENSG00000081277	0.02	0.03	0.03	0.03	0	0	0.04	0.03
ENSG00000081307	63.77	66.61	62.52	73.7	54.4	59.06	52.03	56.3
ENSG00000081320	127.86	99.22	112.89	131.42	115.02	120.46	116.17	107.12
ENSG00000081377	10.1	18.03	28.91	11.59	11.81	16.99	22.81	19.76
ENSG00000081386	2.62	2.8	1.64	4.45	2.89	3.3	2.62	2.55
ENSG00000081479	0	0.02	0.02	0	0.19	0	0.01	0
ENSG00000081665	3.03	3.72	2.7	2.12	5.01	2.98	3.89	2.83
ENSG00000081692	19.49	14.4	16.34	17.07	22.76	20.86	25.3	19.26
ENSG00000081721	54.73	51.78	53.23	46.98	50.71	58.6	48.2	47.99
ENSG00000081760	31.16	22.45	31.92	22.12	43.95	30.02	32.73	29.45
ENSG00000081791	44.42	42.94	34.43	49.51	38.45	40.62	37.69	50.08
ENSG00000081800	0	0	0	0.02	0.06	0	0	0.1
ENSG00000081803	0	0	0	0.08	0	0.04	0	0
ENSG00000081818	0.05	0	0	0	0	0	0.03	0
ENSG00000081842	0	0	0	0	0	0	0	0.03
ENSG00000081853	0	0	0	0	0	0	0	0
ENSG00000081870	169.92	160.93	161.39	168.13	188.07	153.49	209.78	190.7
ENSG00000081913	1.7	1.62	1.93	1.64	2.03	1.4	2.23	1.74
ENSG00000081923	0	0.03	0.02	0.04	0.01	0	0.02	0
ENSG00000081985	110.37	142.38	152.57	220.37	90.12	101.32	121.1	172.77
ENSG00000082014	0.65	0.63	1.84	0.43	0.93	1.38	4.44	1.52
ENSG00000082068	16.09	24.82	14.33	18.33	16.5	27.38	23.85	15.02
ENSG00000082074	151.26	125.52	126.12	140.71	118.39	124.94	122.61	130.47
ENSG00000082126	0.04	0.11	0.02	0	0	0.04	0	0.08
ENSG00000082146	18.45	23.2	27.51	26.24	30.24	25.82	24.76	21.22
ENSG00000082153	394.7	422.59	388.01	385.96	462.26	453.16	363.72	370.14
ENSG00000082175	0.01	0.03	0.02	0.03	0.1	0.01	0	0.07
ENSG00000082196	0.53	0.91	1.03	1.13	0.4	0.75	1.24	1.76
ENSG00000082212	43.52	38.8	43.98	46.32	48.22	45.68	49.9	42.66
ENSG00000082213	25.36	22.58	16.82	18.9	19.85	21.17	25.61	23.31
ENSG00000082258	13.04	16.23	18.08	19.28	17.87	16.25	17.68	16.18
ENSG00000082269	3.43	3.17	3.69	4.73	3.71	3.3	4.69	3.18
ENSG00000082293	0.11	0.03	0.16	0.07	0.02	0.04	0.11	0.14
ENSG00000082397	0	0	0	0	0	0	0	0
ENSG00000082438	0	0.07	0.37	0.27	0.3	0.52	0.15	0.07
ENSG00000082458	42.25	28.78	25.02	24.34	26.34	19.35	19.91	18.36
ENSG00000082482	0	0	0	0.03	0	0	0	0
ENSG00000082497	0.03	0.02	0	0.06	0	0	0	0.01
ENSG00000082512	27.4	23.44	23.68	24.9	21.52	27.22	25.4	28.87
ENSG00000082515	177.87	177.26	138.04	172.75	165.18	162.32	148.19	127.31
ENSG00000082516	10.32	10.12	7.06	6.99	9.15	8.9	9.53	8.94
ENSG00000082556	0.04	0	0.04	0	0.17	0.09	0	0.07
ENSG00000082641	45.17	49.64	53.8	54.61	35.35	30.97	42.88	51.41
ENSG00000082684	0	0.47	0	0	0.35	0.24	0.43	0
ENSG00000082701	29.5	28.95	26.74	28.38	31.38	27.6	24.18	23.23
ENSG00000082781	0.58	1.16	3.49	1.84	0.05	4.89	9.93	3.37
ENSG00000082805	6.46	14.47	8.24	4.96	12.17	8.85	7.14	6.04
ENSG00000082898	63.88	57.03	44.17	50.22	73.33	63.23	49.8	58.72
ENSG00000082929	0	0	0	0	0	0	0	0
ENSG00000082996	101.47	114.29	139.39	125.53	87.66	104.01	142.61	126.96
ENSG00000083067	0	0.19	0.01	0.16	0.07	0.03	0	0.01
ENSG00000083093	12.22	13.5	14.98	13.93	17.09	17.65	16.58	17.65
ENSG00000083097	1.3	1.65	1.71	2.23	1.58	1.13	2.63	1.89
ENSG00000083099	61.95	55.48	74.24	73.81	68.52	71.37	91.66	73.6
ENSG00000083123	12.09	13.17	15.16	14.61	19.87	14.15	17.52	12.37
ENSG00000083168	13.78	15.15	12.38	16.9	14.04	17.66	17.37	20.58
ENSG00000083223	27.07	28.44	23.47	29.41	26.94	24.63	22.39	26.4
ENSG00000083290	6.92	4.94	7.36	8.05	5.47	6.11	7.33	8.57
ENSG00000083307	0.02	0.02	0.02	0	0	0	0	0
ENSG00000083312	31.42	35.87	35.82	29.64	38.67	34.36	35.66	29.17
ENSG00000083444	30.77	24.5	27.98	24.47	32.04	28.54	22.4	22.43
ENSG00000083454	208.45	404.48	324.99	707.79	153.47	147.27	141.79	330.45
ENSG00000083457	122.37	39.93	22.73	44.04	141.12	61.57	35.9	64.76
ENSG00000083520	27.7	32.77	33.45	30.1	36.77	38.39	34.21	32.35
ENSG00000083535	19.79	12.58	17.19	13.85	11.28	13.78	12.67	17.11
ENSG00000083544	9.86	8.72	8.09	5.8	7.16	8.4	8.45	7.57
ENSG00000083622	0	0	0	0	0	0	0	0
ENSG00000083635	4.3	4.76	4.59	3.58	4.54	5.18	3.87	4.21
ENSG00000083642	49.83	48.92	44.26	37.46	46.73	47.83	46.78	42.8
ENSG00000083720	49.39	45.43	50.02	46.23	44.04	46.63	53.05	44.62
ENSG00000083750	10.48	9.75	6.8	8.69	14.57	15.38	11.2	11.67
ENSG00000083782	0	0	0	0	0	0	0	0
ENSG00000083799	177.46	205.69	234.51	241.99	179.96	203.03	185.88	198.32
ENSG00000083807	2.35	2.95	3.83	1.91	3.44	2.76	3.75	2.7
ENSG00000083812	7.78	7.68	11.17	10.59	10.81	8.9	12	12.24
ENSG00000083814	6.49	8.3	9.59	7.23	4.98	7.98	8.14	7.76
ENSG00000083817	5.04	4.66	3.61	3.89	5.7	5.82	4.65	4.84
ENSG00000083828	6.64	10.1	8.67	9.1	8.15	8	10.1	7.64
ENSG00000083838	2.64	3.16	4.13	2.12	3.64	2.84	3.54	3.94
ENSG00000083842	4.91	3.64	4.51	3.99	4.15	3.91	3.17	3.99
ENSG00000083844	1.97	2.48	2.49	2.74	2.44	2.37	2.55	2.47
ENSG00000083845	505.5	518.78	610.37	526.88	621.97	551.45	678.27	701.56
ENSG00000083857	0.02	0.05	0.04	0.08	0.01	0	0	0.08
ENSG00000083896	12.4	10.22	12.17	10.68	11.74	12.06	9.85	9.3
ENSG00000083937	56.13	52.78	71.61	58.36	63.08	65.74	69.87	82.18
ENSG00000084070	198.69	432.08	230.27	297.32	178.02	229.69	205.52	279.26
ENSG00000084072	70.98	73.69	96.83	93.02	62.73	85.9	97.83	96.22
ENSG00000084073	71.69	80.77	71.22	86.37	71.94	79.32	63.18	70.7
ENSG00000084090	171.95	173.63	182.68	153.06	204.7	195.98	178.14	166.7
ENSG00000084092	13.53	13.32	13.26	10.72	13.9	13.99	14	14.64
ENSG00000084093	80.26	86.07	62.95	67.88	80.93	70.92	71.61	75.72
ENSG00000084110	0.05	0.96	0.29	0.1	0.04	0.11	0.14	0.1
ENSG00000084112	22.91	17.08	17.3	19.22	24.41	19.1	19.26	21.78
ENSG00000084207	438.4	390.89	393.39	463.77	453.24	424.8	455.97	547.45
ENSG00000084234	19.09	21.15	24.18	19.09	26.61	19.46	19.99	20.81
ENSG00000084444	0.87	1.69	1.84	1.06	1.62	1.78	1.89	1.59
ENSG00000084453	0	0.15	0	0.04	0.03	0.23	0	0.03
ENSG00000084463	109.02	121.51	103.57	99.76	118.41	117.05	102.64	98.66
ENSG00000084623	232.16	247.87	246.09	239.53	211.89	243.87	230.57	240.63
ENSG00000084628	0	0.04	0	0	0.07	0	0	0
ENSG00000084636	1.19	0.84	1.26	0.81	1.52	3.94	1.66	0.94
ENSG00000084652	73.36	81.98	84.18	74.56	78.61	78.35	84	87.58
ENSG00000084674	0.01	0.03	0.02	0.01	0.03	0	0	0
ENSG00000084676	30.42	35.77	31.37	26.56	33.13	28.43	34.85	31.11
ENSG00000084693	19.71	18	13.25	11.87	14.9	16.12	12.78	12.02
ENSG00000084710	0.21	0	0.05	0.15	0.16	0.09	0.11	0.13
ENSG00000084731	3.68	5.48	3.19	2.66	3.68	3.05	3.37	3.1
ENSG00000084733	150.33	165.2	138.41	140.18	135.65	150.28	154.38	149.28
ENSG00000084734	0	0	0	0	0	0	0	0
ENSG00000084754	172.74	164.67	173.73	175.37	184.31	186.99	187.66	202.33
ENSG00000084764	1.06	1.56	1.91	1.39	1.31	1.23	1.26	0.83
ENSG00000084774	12.09	16.48	17.23	11.62	13.97	16.75	24.9	19.15
ENSG00000085063	46.79	57.28	72.7	54.02	36.06	56.86	72.9	62.37
ENSG00000085117	561.58	627.85	493.86	439.23	341.44	536.58	360.55	455.61
ENSG00000085185	0.28	0.38	0.39	0.62	0.42	0.31	0.41	0.24
ENSG00000085224	30.74	30.99	35.99	32.06	33.27	33.73	34.34	31.74
ENSG00000085231	207.02	243.01	275.1	201.57	268.1	244.58	310.29	289
ENSG00000085265	0	0	0.02	0.14	0	0.05	0	0
ENSG00000085274	25.02	22.45	21.58	23.85	26.76	23.35	24.95	22.29
ENSG00000085276	0	0	0.03	0	0	0	0.03	0
ENSG00000085365	19.46	18.32	10.24	14.01	18.57	17.16	15.32	14.8
ENSG00000085377	70.24	66.69	55.92	69.78	73.87	57.08	49.7	53.89
ENSG00000085382	15.31	14.74	12.26	15.51	15.56	16.44	14.16	12.66
ENSG00000085415	33.47	29.81	28.52	24.84	44.65	40.69	37.09	35.1
ENSG00000085433	9.58	8.75	8.4	8.01	8.92	10.5	11.85	8.92
ENSG00000085449	22.68	24.08	28.84	25.51	28.4	30.21	30.26	24.64
ENSG00000085465	0.22	0.2	0.46	0	0.83	0.36	0.4	0.24
ENSG00000085491	23.19	17.56	34.69	25.37	22.95	34.33	33.26	22.95
ENSG00000085511	16.39	12.15	13.52	8.9	16.65	11.39	10.46	15.15
ENSG00000085514	0.7	0.22	0	0.75	2.07	0.18	1.42	0.33
ENSG00000085552	0	0.1	0	0	0	0.03	0	0.03
ENSG00000085563	3.06	1.47	2.78	3.68	4.23	4	2.85	4.06
ENSG00000085644	4.62	5.36	4.89	4.44	4.22	4.37	5.18	4.89
ENSG00000085662	164.12	127.25	175.42	149.81	162.31	161.43	200.03	177.86
ENSG00000085719	54.94	45.47	46.8	41.6	52.89	41.46	51.91	44.28
ENSG00000085721	41.22	40.88	29.49	34.31	43.71	39.22	32.83	31.99
ENSG00000085733	0.26	0.26	0.15	0.39	0.43	0.42	0.26	0.99
ENSG00000085741	2.08	0.24	0.42	0.22	0	0.45	0.28	0.12
ENSG00000085760	29.37	27.53	22.54	22.38	26.37	24.5	19.35	24.02
ENSG00000085788	67.21	50.01	41.52	52.09	58.09	58.31	40.16	34.51
ENSG00000085831	0	0	0	0.12	0	0.02	0.03	0.02
ENSG00000085832	49.14	60.18	55.62	51.25	44.46	52.65	58.26	64.77
ENSG00000085840	31.85	28.35	26.35	23.9	30.86	28.35	28.11	24.61
ENSG00000085871	14.5	20.9	23.27	20.4	14	15.57	22.44	21.37
ENSG00000085872	16.54	17.77	15.07	12.08	16.68	16.55	17.5	18.11
ENSG00000085978	23.88	23.23	19.89	21.84	19.77	24.93	22.04	22.98
ENSG00000085982	5.47	6.64	8.32	5.85	7.44	6.15	9.36	4.76
ENSG00000085998	25.75	27.68	29.38	30.15	23.09	26.72	23.16	28
ENSG00000085999	26.54	26.34	19.89	13.06	22.21	17.84	25.02	24.57
ENSG00000086015	14.51	14.96	13.62	13.67	13.95	14.15	12.62	13.35
ENSG00000086061	250.24	290.19	269.2	283.25	269.56	274.56	242.48	267.99
ENSG00000086062	10.36	15.86	7.62	20.4	11.26	9.01	7.03	22.56
ENSG00000086065	66.68	68.16	67.42	80.11	52.23	59.22	62.53	59.72
ENSG00000086102	23.27	20.56	25.07	26.24	23.78	25.3	32.21	30.37
ENSG00000086159	0.02	0.02	0.23	0.02	0.07	0.07	0.02	0.01
ENSG00000086189	50.1	45.7	49.22	48.67	54.12	48.31	54.58	49.97
ENSG00000086200	15.1	11.95	13.8	9.68	13.25	15.04	12.45	13.65
ENSG00000086205	0	0.71	0	0	0	0	0	0
ENSG00000086232	152.53	138.98	104.67	99.54	136.76	129.72	116.43	98.8
ENSG00000086288	0	0	0	0	0	0	0	0
ENSG00000086289	4.14	5.11	5.13	4.2	4.89	5.89	7.86	6.82
ENSG00000086300	92.03	106.82	137.61	117.2	94.29	115.68	138.97	127.68
ENSG00000086475	117.59	124.23	115.07	116.67	118.06	109.83	109.4	107.99
ENSG00000086504	128.17	122.9	119.78	127.88	120.44	128.81	115.85	140.47
ENSG00000086506	0	0	0	0	0	0	0	0
ENSG00000086544	6.22	3.98	4.34	6.02	5.1	4.23	4.33	6.88
ENSG00000086548	0	0.03	0.07	0	0.03	0	0.08	0
ENSG00000086570	0.02	0	0.02	0.01	0.02	0.04	0.01	0.01
ENSG00000086589	72.41	70.63	57.07	63.74	68.42	71.04	61.07	63.98
ENSG00000086598	352.62	491.15	541.71	456.74	415.41	476.86	454.02	388.59
ENSG00000086619	5.87	6.96	5.32	7.52	7.43	6.07	6.14	4.33
ENSG00000086666	162.56	143.41	139.87	155.62	159.48	144.87	137.93	149.19
ENSG00000086696	0.07	0.04	0.02	0.04	0.04	0.09	0.07	0.05
ENSG00000086712	5.99	7.86	7.83	7.24	7.05	6.77	8.06	9.66
ENSG00000086717	0	0	0	0	0	0	0.05	0
ENSG00000086730	36.9	35.35	41.59	25.44	25.05	36.19	45.25	33.96
ENSG00000086758	22.71	22.3	21.32	18.95	23.47	25.11	22.42	21.26
ENSG00000086827	36.12	38.15	34.66	34.1	34.79	34.77	34.47	31.82
ENSG00000086848	23.03	22.41	26.81	18.55	20.03	22.81	22.29	20.28
ENSG00000086967	0	0	0	0.04	0.04	0	0	0.02
ENSG00000086991	0	0	0	0	0.02	0.04	0	0.02
ENSG00000087008	26.23	22.2	23.19	25.58	26.08	24.47	21.74	26.4
ENSG00000087053	38.79	43.28	36.33	43.48	44.7	39.2	38.05	39.49
ENSG00000087074	70.85	81.77	112.92	89.09	71.7	91.53	119.06	130.54
ENSG00000087076	0.18	0.34	0.37	0.39	0.93	0.88	4.39	2.73
ENSG00000087077	18.33	18	18.49	21.62	17.57	20.62	21.27	26.58
ENSG00000087085	0.05	0	0.05	0.13	0.04	0.9	0	0.07
ENSG00000087086	8738.77	11107.6	13173.3	9691.75	13195.4	14083	13585.8	14816
ENSG00000087087	150.39	107.79	128.78	124.44	137.23	131.53	108.22	102.58
ENSG00000087088	301.15	281.29	261.4	251.58	292.47	300.3	272.8	282.42
ENSG00000087095	1.15	1.07	0.83	1.93	1.23	0.83	1.55	1.39
ENSG00000087111	58.75	56.13	66.46	55.87	51.02	61.09	55.42	46.69
ENSG00000087116	0.03	0	0	0	0	0	0	0.01
ENSG00000087128	0	0.09	0.19	0	0.04	0.04	0	0
ENSG00000087152	11.38	13.5	11.73	10.8	9.8	11.05	8.38	11.53
ENSG00000087157	41.46	39.86	37.73	40.18	41.78	39.86	39.04	40.52
ENSG00000087191	250.35	276.33	284.16	295.18	246.37	269.39	265.55	266.61
ENSG00000087206	22.49	22.84	20.96	19.73	19.07	21.1	18.81	22.56
ENSG00000087237	0	0.06	0.15	0	0	0	0	0
ENSG00000087245	0	0.14	0	0	0	0.06	0	0
ENSG00000087250	3.59	7.95	2.41	0	11.43	8.34	0	0.5
ENSG00000087253	0.71	3.77	0.82	0.07	1.61	4.45	2.47	0.52
ENSG00000087258	0	0.09	0.19	0.06	0.4	0.26	0.07	0.41
ENSG00000087263	75.06	94.07	67.83	61.75	80.62	82.96	85.98	62.97
ENSG00000087266	56.82	48.26	32.18	36.22	42.93	44.92	31.9	36.16
ENSG00000087269	36.64	46.04	54.66	45.83	44.92	52.38	57.59	63.52
ENSG00000087274	174	168.49	135.9	140.71	155.86	152.04	127.01	114.45
ENSG00000087299	9.46	10.75	7.62	7.22	12.77	10.34	6.32	5.23
ENSG00000087301	5.56	4.48	8.59	4.35	8.87	6.64	9.24	7.68
ENSG00000087302	207.76	197.11	238.85	222.51	241.7	224.7	240.95	216.96
ENSG00000087303	0.52	0.46	0.42	0.39	0.29	0.38	0.25	0.06
ENSG00000087338	41.54	46.48	39.15	47.07	42.11	39.51	32.73	34.85
ENSG00000087365	106.48	105.22	96.1	99.07	87.99	96.74	107.58	99.25
ENSG00000087448	10.37	7.82	7.28	10.34	12.25	10.41	10.12	9.36
ENSG00000087460	719.66	780.56	782.06	713.58	769.07	737.43	802.37	833.01
ENSG00000087470	47.26	52.76	39.57	41.07	45.66	49.52	50.25	47.31
ENSG00000087494	0.36	0.29	0.52	0.12	0.64	0.83	0.33	0.27
ENSG00000087495	0	0	0	0	0.03	0	0	0.06
ENSG00000087502	89.46	98.86	86.5	89.03	102.96	90.34	84.56	73.81
ENSG00000087510	0	0	0	0	0	0	0	0
ENSG00000087586	89.9	82.14	75.75	63.67	71.06	83.38	73.14	76.43
ENSG00000087589	0.42	0.4	1.34	0.85	0.5	0.71	1.15	0.7
ENSG00000087842	11.09	26.06	14.59	14.03	9.67	14.79	18.29	15.26
ENSG00000087884	22.33	17.14	14.98	13.39	19.21	18.12	19.79	14.17
ENSG00000087903	4.03	2.33	2.93	2.98	2.76	1.93	3.1	3.47
ENSG00000087916	0	0	0	0	0	0.02	0	0
ENSG00000087995	23.99	20.09	18.88	20.08	21.34	21.72	16.19	19.49
ENSG00000088002	0	0	0.19	0.08	0	0	0	0.28
ENSG00000088035	43.22	38.7	32.19	28.81	34.95	36.45	33.5	28.68
ENSG00000088038	12.87	12.3	11.79	8.58	9.54	11.22	10.41	10.5
ENSG00000088053	0.14	0.13	0.17	0	0.04	0.04	0	0
ENSG00000088179	46.12	33.68	37.05	53.22	38.25	29.23	24.73	31.65
ENSG00000088205	38.58	36.61	36.57	35.48	37.14	40.9	44.79	34
ENSG00000088247	32.18	33.6	31.03	24.76	32.18	26.53	28.39	30.58
ENSG00000088256	0.13	0.06	0.2	0.17	0	0	0	0.1
ENSG00000088280	0	0	0.32	0	0.12	0.26	0.08	0
ENSG00000088298	55.86	54.42	65.15	59.47	53.43	47.4	55.48	57.84
ENSG00000088305	0.59	0.95	0.96	0.52	0.82	0.65	1.28	0.83
ENSG00000088320	0	0	0	0	0	0	0	0
ENSG00000088325	135.77	116.22	111.56	101.76	108.61	118.52	114.27	107.55
ENSG00000088340	0	0	0	0.17	0.26	0.04	0	0
ENSG00000088356	47.85	52.77	44.32	44.13	53.79	51.8	40.82	44.65
ENSG00000088367	0.05	0.05	0	0.01	0	0	0.32	0.06
ENSG00000088386	0	0	0	0	0.11	0	0	0
ENSG00000088387	48.43	42.98	38.26	36.73	37.5	42.29	55.33	38.99
ENSG00000088448	95.05	70.33	57.08	85.81	96.51	92.42	69.91	112.84
ENSG00000088451	29.06	26.86	25.78	22.4	22.26	24.92	33.16	23.82
ENSG00000088538	0.43	0.29	0.68	0.52	0.31	0.52	0.76	0.51
ENSG00000088543	3.62	3.37	2.86	1.8	4.4	4.67	3.96	3.18
ENSG00000088682	41.24	43.59	33.9	37.96	37.9	40.87	38	36.71
ENSG00000088726	0.27	0.04	0.14	0.23	0.06	0.06	0	0
ENSG00000088727	5.83	3.39	3.14	3.19	3.23	4.72	3.19	2.86
ENSG00000088756	0	0.03	0.03	0.03	0.01	0	0	0.02
ENSG00000088766	38.42	45.31	42.45	34.34	53.98	46.42	43.36	34.53
ENSG00000088782	0	0	0	0	0	0	0.42	0
ENSG00000088808	3.84	1.56	2.95	5.7	2.8	3.04	2.7	2.8
ENSG00000088812	6.37	5.25	7.36	6.64	7.27	6.7	8.42	5.72
ENSG00000088826	10.75	25.55	19.34	26.64	7.14	11.13	14.13	28.85
ENSG00000088827	0	0.01	0	0	0.04	0.02	0	0.02
ENSG00000088832	187.01	225.08	211.08	170.07	201.53	212.05	201.86	180.16
ENSG00000088833	70.23	75.85	71.91	76.31	61.2	65.37	56.4	65.71
ENSG00000088836	0.82	0.62	1.45	0.81	1.58	0.68	1.53	1.52
ENSG00000088854	0.62	1.31	0.89	0.65	1.06	0.81	1.35	0.87
ENSG00000088876	3.47	4.14	3.37	3.68	2.44	2.82	3.86	2.8
ENSG00000088881	0.15	0.57	2.65	2.09	0.26	0.4	1.82	2.94
ENSG00000088882	0.45	1.4	3.04	3.03	0.55	0.63	2.86	3.88
ENSG00000088888	29.35	34.21	29.75	24.67	28.49	26.81	32.81	27.3
ENSG00000088899	0.39	0.72	0.4	0.46	0.47	0.54	0.24	0.69
ENSG00000088926	0	0	0	0	0	0	0	0
ENSG00000088930	77.38	80.6	84.93	85.26	83.74	90.76	91.94	87.19
ENSG00000088970	11.24	8.55	16.48	11.97	12.11	9.33	13.88	18.63
ENSG00000088986	692.88	768.32	530.32	519.45	687.92	648.73	506.02	498.93
ENSG00000088992	107	70.24	148.11	150.65	108.45	104.84	131.99	142.33
ENSG00000089006	145.24	117.62	125.56	139.81	135.99	119.3	132.01	143.57
ENSG00000089009	313.37	301.34	354.46	342.77	324.48	339.71	343.94	330.5
ENSG00000089012	72.29	40.98	56.48	62.2	76.07	84.1	68.08	58.92
ENSG00000089022	42.14	38.08	35.81	48.38	40.53	40.09	39.29	43.92
ENSG00000089041	14.94	34.85	94.03	72.33	23.99	24.35	111.2	108.59
ENSG00000089048	22.86	16.83	14.64	26.12	21.67	32.94	38.84	19
ENSG00000089050	10.38	6.62	10.98	9.28	7.9	10.23	6.22	8.62
ENSG00000089053	206.38	206.94	209.24	200.11	201.02	203.08	206.44	193.65
ENSG00000089057	6.3	8.56	9.24	7.24	6.2	9.51	9.22	7.4
ENSG00000089060	22.79	21.65	26.64	20.15	20.47	17.15	19.69	22.86
ENSG00000089063	112.42	122.26	124.84	133.3	104.69	107.56	121.23	114.4
ENSG00000089091	0.5	0.81	0.62	1.08	0.76	0.91	0.77	0.53
ENSG00000089094	30.34	21.32	16.79	16.94	22.98	16.43	24.59	21.87
ENSG00000089101	0	0	0	0.19	0	0	0	0.15
ENSG00000089116	0	0	0	0	0	0.03	0	0
ENSG00000089123	8.05	7.95	6.64	8.51	7.55	7.04	7.27	6.93
ENSG00000089127	16.95	28.46	43.5	26.56	23.17	31.32	41.56	25.58
ENSG00000089154	23.84	25.38	25.2	24.52	22.86	22.17	25.81	26.31
ENSG00000089157	1157.74	1215.64	1444.36	1278.77	1526.13	1286.78	1570.37	1479.96
ENSG00000089159	199.53	167.91	110.38	159.65	107.38	110.69	99.19	123.05
ENSG00000089163	0.61	2.01	0.66	0.56	0.34	0.79	2.7	0.69
ENSG00000089169	0.16	0	0.02	0.03	0	0.03	0.04	0.53
ENSG00000089177	3.07	3.54	4.73	4.77	3.64	3.86	4.55	5.1
ENSG00000089195	19.54	22.97	16.09	17.19	21.8	20.75	14.75	13.82
ENSG00000089199	0.16	0.11	0.11	0.06	0.2	0.5	0.85	0.25
ENSG00000089220	128.06	154.33	162.17	150.39	187.47	184.4	219.64	200.02
ENSG00000089225	0	0	0	0	0	0	0	0.02
ENSG00000089234	29.72	33.41	32.28	34.4	27.61	31.91	31.51	30.13
ENSG00000089248	190.01	205.91	192.61	208.33	163.93	173.9	203.73	183.96
ENSG00000089250	0.88	0.01	0	0.02	0.01	0.34	0.01	0.02
ENSG00000089280	377.45	349.61	303.25	297.72	403.28	400.27	300.83	326.39
ENSG00000089289	33.1	36.73	34.14	36.06	38.25	32.92	42.28	34.27
ENSG00000089327	232.29	236.33	289.09	257.78	239.87	238.77	307.73	275.75
ENSG00000089335	7.84	4.66	10.42	5.31	5.91	7.47	12.97	7.56
ENSG00000089336	0.39	0	0.34	0.81	0.35	0.69	0.81	1.23
ENSG00000089351	19.51	14.49	16.61	21.41	13.59	13.4	19.63	21.44
ENSG00000089356	0	0	0.19	0	0	0	0.09	0
ENSG00000089472	0	0.02	0.02	0.12	0.35	0.41	0.18	0.02
ENSG00000089486	20.08	16.67	13.95	13.95	14.06	14.34	14.4	16.22
ENSG00000089505	1.06	1.06	18.37	0.46	0.98	1.28	1.26	0.53
ENSG00000089558	0	0.04	0	0.02	0	0.04	0.08	0.02
ENSG00000089597	149.66	160.9	174.27	146.75	160.5	148.82	161.92	166.19
ENSG00000089639	50.02	47.12	41.15	54.44	39.7	41.84	41.54	48.9
ENSG00000089682	14.52	19.74	12.82	15.73	15.55	15.32	12.19	14.74
ENSG00000089685	139.11	153.71	113.64	98.11	123.26	148.24	114.13	102.85
ENSG00000089692	859.06	938.47	700.04	1329.71	779.94	695.86	654.07	1101
ENSG00000089693	183.45	159.71	165.69	147.56	170.48	178.69	161.26	156.05
ENSG00000089723	6.12	4.02	2.24	3.01	4.1	3.22	1.78	2.38
ENSG00000089737	84.05	87.39	84.43	79.2	91.66	95.76	83.5	97.71
ENSG00000089775	14.69	12.1	14.82	11.81	14.51	13.15	19.6	11.52
ENSG00000089818	33.97	32.07	36.51	38.4	33.59	31.2	34.73	31.31
ENSG00000089820	83.74	73.5	78.69	88.95	76.81	75.67	77.54	78.47
ENSG00000089847	0.14	0.09	0.28	0.32	0.2	0.31	0.25	0.12
ENSG00000089876	16.26	14.48	16.4	19.51	24.63	18.23	24.65	27.83
ENSG00000089902	3.08	4.39	2.27	2.52	2.72	2.1	2.47	2.17
ENSG00000089916	11.84	11.45	10.06	15.42	12.33	12.91	16.95	16.57
ENSG00000090006	9.9	5.58	7.12	6.56	15.27	6.87	11.5	9.51
ENSG00000090013	22.26	21.59	32.02	14.9	43.75	35.44	42.59	32.52
ENSG00000090020	14.06	10.64	14.01	9.99	7.38	8.53	9.46	10.9
ENSG00000090054	79.32	73.22	83.8	78.63	93.88	90.71	77.41	74.9
ENSG00000090060	120.61	126.43	121.23	125.86	137.73	134.56	127.84	119.29
ENSG00000090061	15.23	19.61	11.91	12.69	17.45	13.37	15.97	13.96
ENSG00000090097	12.76	15.96	15.34	12.52	9.39	14.45	12.18	12.4
ENSG00000090104	1.3	10.56	41.21	21.46	7.16	30.38	62.75	39.79
ENSG00000090238	131.86	88.1	114.7	161.64	114.82	85.95	97.45	131.26
ENSG00000090263	105.81	125.07	116.78	96.7	97.9	101.05	113.78	123.17
ENSG00000090266	353.35	351.39	291.84	301.94	339.2	328.08	297.35	260.15
ENSG00000090273	139.23	148.07	145.98	131.5	127.71	155.78	149.46	153.11
ENSG00000090316	66.96	69.5	70.92	79.75	52.88	60.62	64.17	80.31
ENSG00000090339	26.72	36.04	98.9	96.27	57.37	72.76	87.46	128.73
ENSG00000090372	37.45	39.65	36.57	36.99	38.91	34.98	37.49	43.45
ENSG00000090376	1.22	5.51	6.42	10.03	0.95	1.26	1.54	4.57
ENSG00000090382	0.21	0	0	0	0.08	0	0	0
ENSG00000090402	0	0	0	0	0.01	0	0	0
ENSG00000090432	38.55	39.01	39.45	48.36	37.86	40.56	37.18	48.98
ENSG00000090447	0.46	0.64	0.32	0.47	0.39	0.75	0.74	0.54
ENSG00000090470	12.33	12.36	11.31	9.35	12.87	11.98	13.03	11.26
ENSG00000090487	135.67	125.79	123.51	127.24	140.87	139.44	143.03	147.21
ENSG00000090512	0	0	0	0	0	0	0	0
ENSG00000090520	218.51	242.32	203.25	204.6	191.29	200.49	168.09	172.54
ENSG00000090530	0	0	0.15	0.05	0.03	0	0.03	0
ENSG00000090534	0	0	0	0	0	0	0	0
ENSG00000090539	0	0	0	0.07	0	0	0.17	0.03
ENSG00000090554	30.94	16.44	14.81	23.94	20.22	16.24	16.38	17.68
ENSG00000090565	8.63	8.61	8.66	9.37	10.19	7.6	8.85	7.47
ENSG00000090581	60.3	56.92	71.23	56.05	60.38	67.53	66.68	72.2
ENSG00000090612	15.89	18.25	14.96	18.05	16.18	17.09	15.74	16.75
ENSG00000090615	17.1	17.92	9.09	11.46	12.98	10.59	7.84	14.27
ENSG00000090621	21.3	19.9	18.35	17.45	30.06	22.51	23.83	22.46
ENSG00000090659	0	0	0.03	0.04	0.04	0.02	0	0
ENSG00000090661	3.39	5.02	6.83	8.88	7.96	5.36	8.42	13.41
ENSG00000090674	20.54	18.95	30.69	24.06	15.17	20.45	28.69	33.12
ENSG00000090686	60.98	66.11	70.43	64.03	55.55	70.35	74.17	64.08
ENSG00000090776	2.01	2.02	1.83	2.58	1.66	2.75	1.18	1.88
ENSG00000090857	7.9	7.83	7.14	9	10.16	7.28	8.42	11.35
ENSG00000090861	259.7	278.91	285.02	208.88	202.05	210.14	261.05	248.93
ENSG00000090863	143.23	126.11	137.67	134.57	116.57	118.33	133.85	108.53
ENSG00000090889	29.26	25.65	22.46	20.59	22.37	25.71	22.67	21.06
ENSG00000090905	7.19	1.94	1.64	6.33	2.98	3.23	2.86	1.87
ENSG00000090920	0.04	0.13	0.06	0.04	0.07	0.08	0.08	0.13
ENSG00000090924	7.92	7.08	6.3	7.57	6.22	6.52	5.9	9.69
ENSG00000090932	0.72	0.38	1.22	0.62	1.6	1.09	0.76	0.44
ENSG00000090971	4.16	3.5	2.71	2.81	2.56	3.31	2.96	3.69
ENSG00000090975	0.8	0.91	0.67	0.87	0.78	0.9	0.97	1.74
ENSG00000090989	16.08	18.96	21.28	16.63	19.08	14.07	18	14.64
ENSG00000091009	19.2	19.11	17.18	14.43	17.21	16.78	19.2	17.71
ENSG00000091010	0.19	0.09	0	0	0	0.08	0	0
ENSG00000091039	96.52	77.13	94.82	76	94.89	89.14	96.24	82.95
ENSG00000091073	20.58	15.15	17.06	14.53	14.89	16.05	17.99	15.55
ENSG00000091106	0.08	0.13	0.55	0.1	0.38	0.27	0.48	0.26
ENSG00000091127	8.7	8.08	9.49	7.61	16.43	14.48	12.01	12.39
ENSG00000091128	0	0	0	0	0	0	0	0.15
ENSG00000091129	0	0	0	0.11	0.32	0.19	0.04	0.05
ENSG00000091136	1.47	0	0.14	0.35	0	0.24	0.31	0
ENSG00000091137	4.36	9.91	3.29	1.65	6.29	3.78	2.16	4.33
ENSG00000091138	0	0	0	0	0	0	0	0
ENSG00000091140	120.05	136.06	112.11	116.88	133.89	123.54	112.73	114.91
ENSG00000091157	10.69	10.78	11.71	11.6	11.19	13	13.64	11.34
ENSG00000091164	33.4	35.62	34.28	31.75	36.47	35.98	37.13	35.51
ENSG00000091181	0	0	0.42	0.15	0	0	0.39	0.36
ENSG00000091262	0	0	0	0	0	0	0	0
ENSG00000091317	98.33	96.08	96.02	99.59	118.32	102.68	92.04	91.29
ENSG00000091409	44.51	43.62	19.27	56.89	16.23	19.04	17.09	23.59
ENSG00000091428	0	0.02	0	0.13	0.01	0.98	0.23	0.45
ENSG00000091436	30.41	27.02	20.46	22.66	30.95	24.8	25.8	27.13
ENSG00000091482	0	0	0	0	0	0	0	0
ENSG00000091483	57.17	52.78	51.94	53.25	55.57	62.45	56.47	50.05
ENSG00000091490	110.2	95.48	109.39	107.48	116.34	102.58	113.64	105.68
ENSG00000091513	0.12	0	0.05	0.04	0.15	0.56	0.32	0.09
ENSG00000091527	110.53	123.64	120.06	107.74	133.45	128.87	131.47	116.06
ENSG00000091536	0.24	0.28	0.32	0.18	0.24	0.34	0.13	0.14
ENSG00000091542	110.2	111.91	116.18	98.32	104.01	107.18	111.62	117.25
ENSG00000091583	0	0	0	0	0.08	0	0	0
ENSG00000091592	28.52	20.91	14.9	19.33	24.7	18.35	17.1	17.75
ENSG00000091622	0.01	0.02	0	0.01	0.01	0.04	0.01	0
ENSG00000091640	142.86	117.19	117.57	145.94	132.11	109.49	135.36	170.46
ENSG00000091651	47.5	52.62	48.33	33.1	63.63	56.04	51.88	44.94
ENSG00000091656	0.05	0.01	0.04	0.52	0	0.02	0.29	0.08
ENSG00000091664	0	0	0	0.04	0	0	0	0
ENSG00000091704	0.11	0.05	0	0.27	0.04	0	0	0
ENSG00000091732	25.68	24.73	24.66	28.33	29.23	26.14	25.23	27.3
ENSG00000091831	0.18	0.19	0.34	0.54	0.82	0.43	0.57	2.14
ENSG00000091844	0	0	0	0	0.06	0	0	0
ENSG00000091879	0.16	0.11	0.17	0.08	0.16	0.07	0.07	0.04
ENSG00000091947	32.01	29.91	34.61	33.89	25.56	27.01	33.84	37.54
ENSG00000091972	0	0.26	0.35	0.21	0.47	0.56	2.32	0.82
ENSG00000091986	0.24	0.12	0.05	0.11	0.31	0.61	0.49	0.68
ENSG00000092009	0	0	0	0	0	0	0	0
ENSG00000092010	747.63	756.87	875.4	811.03	715.73	759.7	828.36	729.56
ENSG00000092020	88.97	86.17	93.45	95.78	85.72	84.56	89.25	91.17
ENSG00000092036	48.8	47.13	52.21	48.04	49.51	40.56	55.39	52.45
ENSG00000092051	0.13	0	0.04	0.09	0.02	0.02	0.15	0.09
ENSG00000092054	0.01	0	0.06	0.01	0.1	0.09	0.11	0.31
ENSG00000092067	0.34	0.31	0.07	0	0.12	0.33	0	0
ENSG00000092068	0	0	0.06	0.05	0.13	0.06	0.08	0
ENSG00000092094	41.51	27.33	31.66	30.36	36.09	31.41	45.2	40.03
ENSG00000092096	0.04	0.34	0.19	0.3	0	0.55	0.75	0.3
ENSG00000092098	46.58	42.23	36.05	30.87	45.78	43.72	39.67	40.62
ENSG00000092108	93.29	94.76	84.31	74.71	73.36	82.6	107.94	68.53
ENSG00000092140	28.88	21.88	21.04	24.06	33.6	25.95	18.25	25.07
ENSG00000092148	27.44	25.46	26.99	25.87	26.81	27.9	32.93	31.15
ENSG00000092199	730.05	745.59	741.56	702.61	707.59	740.21	717.08	703.25
ENSG00000092200	0.03	0	0	0.27	0	0	0.07	0
ENSG00000092201	138.49	125.92	127.87	116.59	149.02	147.12	148.51	137.2
ENSG00000092203	81.67	72.5	61.53	68.24	58.39	73.76	76.38	61.88
ENSG00000092208	20.94	22.17	17.64	16.8	14.79	14.09	17.43	21.52
ENSG00000092295	0.13	0.31	0.13	0.06	0.51	0.51	0.07	0.56
ENSG00000092330	97.62	91.17	122.44	111.3	92.46	97.63	114.64	102.94
ENSG00000092345	0.03	0	0	0	0	0	0	0
ENSG00000092377	0.04	0.03	0.04	0	0	0	0	0
ENSG00000092421	0.19	0.78	0.12	0.21	0.51	0.15	0.26	0.41
ENSG00000092439	18	19.57	24.62	19.08	24.16	23.31	28.64	24.35
ENSG00000092445	0.16	0.17	0.26	0.25	0.5	0.12	0.6	0.5
ENSG00000092470	50.67	44.33	43.69	38.82	47.71	49.4	46.51	45.27
ENSG00000092529	0.3	0.74	1.34	0.26	0.82	1.74	0.6	1.33
ENSG00000092531	87.8	81.9	81.2	69.39	61.06	91.46	92.07	57.05
ENSG00000092607	0	0	0.03	0	0.06	0.03	0.08	0
ENSG00000092621	153.33	262.33	292.93	223.87	130.39	176.77	269.65	227.69
ENSG00000092758	0.71	0.81	0	0.11	0	0	0	0
[truncated: 51,599 more rows]
